# Supplementary material for: The impacts of forest management strategies for woodland caribou vary across biogeographic gradients
Source: PLoS One. 2017 Feb 24;12(2):e0170759. doi: 10.1371/journal.pone.0170759 (PMC5325202; doi:10.1371/journal.pone.0170759)
Supplement: S1 File — A data file containing raw data for caribou behaviour model inputs and annual harvesting data for both study areas. (XLSX) [file pone.0170759.s002.xlsx]

## Sheet: Home_Range
ID	Location	TP	Cat	HR_90	CutinHR(%)	CutHRBuffer(%)
4684	East	Early	EE	20014980240	4.18843	2.7809
4685	East	Early	EE	5886408887	4.05739	4.57579
4686	East	Early	EE	7762627709	3.99e-06	2.07755
4964	East	Early	EE	12013219204	3.84336	4.61204
4965	East	Early	EE	14290331720	2.71177	4.46222
4966	East	Early	EE	12253494215	1.69734	2.90241
4967	East	Early	EE	2514795080	4.86898	3.32712
4974	East	Early	EE	3514254666	3.10458	5.79975
4975	East	Early	EE	6851808209	2.20514	2.04262
4976	East	Early	EE	6545978006	5.44438	4.36108
4977	East	Early	EE	15474849320	1.43584	2.93415
5070	East	Early	EE	6050452193	4.7266	2.92181
5071	East	Early	EE	5202227066	1.00009	2.24911
5239	East	Early	EE	1634036974	4.00199	5.07131
5241	East	Early	EE	5125451564	2.17175	2.93195
28386	East	Early	EE	10367584711	2.88707	3.39317
28418	East	Early	EE	13147072190	2.07361	3.4532
28421	East	Early	EE	3346509015	1.35766	1.64114
4684	East	Early	EE	16042068052	4.9224	4.1397
4964	East	Early	EE	8889282674	4.51738	4.49842
4965	East	Early	EE	6813074076	2.3159	4.63543
4966	East	Early	EE	9003127353	2.29894	4.04269
4975	East	Early	EE	7893616329	1.75503	3.42557
4977	East	Early	EE	1280136283	0	8.62564
5071	East	Early	EE	5687075232	2.81975	1.03644
5072	East	Early	EE	3264088375	0.651595	1.94745
5073	East	Early	EE	2035314266	0.776322	1.91894
5240	East	Early	EE	4096633177	0.230831	4.46071
5241	East	Early	EE	5561871111	2.45737	7.85552
28386	East	Early	EE	8650222240	5.89888	3.46537
28387	East	Early	EE	7127624849	3.03806	0.797557
28392	East	Early	EE	4919656762	0.507813	5.21868
28393	East	Early	EE	8834245167	2.83905	0.542034
28412	East	Early	EE	2161710046	0.557875	4.74623
28413	East	Early	EE	5543193448	2.89251	2.67258
28419	East	Early	EE	5553437393	2.19123	3.09506
28420	East	Early	EE	3770751273	4.58037	1.44571
4965	East	Early	EE	11593635927	3.17697	4.54664
4966	East	Early	EE	3352522853	0	1.62591
4975	East	Early	EE	3338114033	1.08763	3.0514
5071	East	Early	EE	11652078619	4.47391	3.89171
5072	East	Early	EE	3410731598	0.0456062	1.94415
5073	East	Early	EE	2379149657	0.0427388	1.77278
5240	East	Early	EE	4217273804	0.311041	3.04877
28387	East	Early	EE	3180487413	6.94095	3.65833
28392	East	Early	EE	4521596186	0	1.91796
28393	East	Early	EE	1759685908	3.42104	5.25002
28412	East	Early	EE	1451232310	0	2.03441
28419	East	Early	EE	6015585382	0.582207	3.08163
28420	East	Early	EE	4459918860	4.93328	3.78147
87686	East	Late	EL	1662977242	3.00968	3.31497
87688	East	Late	EL	6815424198	3.40321	3.4889
87689	East	Late	EL	15997556300	2.68957	4.0351
63654	East	Late	EL	24500533146	2.40762	2.44649
C144	East	Late	EL	17907614542	4.75235	3.03357
C147	East	Late	EL	9565306968	0.525688	2.75139
C149	East	Late	EL	8930515068	4.85252	2.61813
C153	East	Late	EL	8260679983	0.4872	3.06125
C154	East	Late	EL	7202043289	0.511459	2.69327
C157	East	Late	EL	11416791782	1.96502	3.4391
C159	East	Late	EL	6499975472	1.55919	4.42109
C160	East	Late	EL	2028754826	4.39928	2.4224
C161	East	Late	EL	12064433920	3.68504	1.92406
C162	East	Late	EL	15645225146	5.11993	2.86519
C163	East	Late	EL	5913542439	7.30544	2.57821
C165	East	Late	EL	4361396083	7.36721	1.96354
87689	East	Late	EL	10620976445	4.9355	3.36108
63654	East	Late	EL	13080202143	4.48785	3.66999
C144	East	Late	EL	359833	2.14162	4.70891
C147	East	Late	EL	381421	0.0345136	0.858106
C152	East	Late	EL	2.18258e+06	1.40344	2.13988
C153	East	Late	EL	1.42443e+06	1.56696	2.33853
C154	East	Late	EL	1.08944e+06	1.40691	2.31077
C157	East	Late	EL	214928	0	0.852101
C159	East	Late	EL	532573	0.92261	4.66766
C160	East	Late	EL	138109	1.65624	3.34323
C161	East	Late	EL	792778	2.15266	3.02308
C162	East	Late	EL	1.32795e+06	3.94672	3.18979
C163	East	Late	EL	407083	5.26715	1.68772
C165	East	Late	EL	442549	5.30824	1.94144
C144	East	Late	EL	3526181936	1.73081	4.19429
C147	East	Late	EL	8148907832	1.14602	2.57062
C152	East	Late	EL	32686974495	1.75291	2.57009
C153	East	Late	EL	8740349434	1.76885	1.14168
C154	East	Late	EL	5299802736	1.21811	1.69366
C157	East	Late	EL	6142532584	0.600571	1.85081
C159	East	Late	EL	4674630101	0.80244	4.09869
C161	East	Late	EL	2268334829	0.468385	2.24002
C162	East	Late	EL	2466720467	1.90741	3.84776
C165	East	Late	EL	3344744038	5.58277	1.63339
1	West	Early	WE	1016848709	1.11624	2.26247
3	West	Early	WE	1380462262	2.13787	0.954041
4	West	Early	WE	2309124811	2.53361	2.5613
5	West	Early	WE	7.18848e+08	1.53574	2.45913
9	West	Early	WE	2898925687	1.59383	2.44326
1	West	Early	WE	6.21258e+08	0.137379	2.77071
4	West	Early	WE	1469702990	2.81587	2.6453
9	West	Early	WE	2584531424	2.65344	4.83542
10	West	Early	WE	2857684373	2.49679	6.16917
11	West	Early	WE	3667805324	2.32136	4.63689
12	West	Early	WE	3353120742	2.04577	4.96884
9	West	Early	WE	2654480353	2.38381	5.49151
10	West	Early	WE	3542488649	2.85128	6.29279
11	West	Early	WE	3781912024	3.18635	5.91677
12	West	Early	WE	2701720919	2.2481	5.37166
19	West	Early	WE	3776006198	2.0888	3.79309
9	West	Early	WE	1789356750	1.69206	3.83543
11	West	Early	WE	2632755788	1.84373	4.38448
19	West	Early	WE	3834617899	1.59899	2.63178
26	West	Early	WE	2819889261	2.05799	4.72285
27	West	Early	WE	1063942166	0	0.939305
29	West	Early	WE	1076958310	0	0.937485
26	West	Early	WE	4466256010	1.55182	5.76316
27	West	Early	WE	707866298	0	1.63214
29	West	Early	WE	1077576664	0.00563802	1.79381
30	West	Early	WE	2314392538	3.13275	1.2698
31	West	Early	WE	1.93198e+08	1.37735	5.41123
32	West	Early	WE	3069466433	4.19849	2.90981
C191	West	Late	WL	7.46908e+08	5.11209	7.11211
C193	West	Late	WL	4.97416e+08	0	2.15228
C194	West	Late	WL	8.00286e+08	6.15159	7.00202
C197	West	Late	WL	4006437854	0.666656	3.91368
C198	West	Late	WL	4975748241	2.30112	3.7936
C199	West	Late	WL	3351346121	4.00846	6.79685
C201	West	Late	WL	1025895929	3.71297	2.56287
C202	West	Late	WL	4571041109	0.644501	3.14986
C206	West	Late	WL	4344401132	1.11272	1.68547
C207	West	Late	WL	3118897360	2.65558	7.16988
C208	West	Late	WL	2549620597	2.71697	6.48523
C209	West	Late	WL	5.02431e+08	0	2.19385
C210	West	Late	WL	1022160846	0	1.84613
C211	West	Late	WL	4371375511	1.26057	2.56437
C212	West	Late	WL	3027099681	2.24177	3.61738
C222	West	Late	WL	6.86876e+08	4.9198	5.58537
C223	West	Late	WL	541496087	6.822	5.39932
C224	West	Late	WL	1305533718	2.7006	2.95103
C225	West	Late	WL	4388026614	4.68669	3.94347
C227	West	Late	WL	2916490211	4.76847	4.74478
C228	West	Late	WL	1722179030	10.0136	5.71451
C229	West	Late	WL	1034422160	3.04713	4.39195
C230	West	Late	WL	1361097134	7.10377	7.10373
C231	West	Late	WL	6.36558e+08	4.47091	5.78742
C232	West	Late	WL	2.67687e+08	3.99081	5.31337
C233	West	Late	WL	792262465	5.19458	4.91238
C234	West	Late	WL	2.66711e+08	11.1672	4.48242
C235	West	Late	WL	6.3607e+08	6.84579	4.9403
C236	West	Late	WL	590747486	2.24192	3.57578
C238	West	Late	WL	7.40697e+08	2.3291	3.93342
C239	West	Late	WL	2614141986	5.13214	4.89515
C240	West	Late	WL	12464356241	1.93172	2.2533
C241	West	Late	WL	1660415316	0.543619	0.398033
C242	West	Late	WL	13628884783	0.0902206	1.1898
C243	West	Late	WL	6851302448	0	0.509246
C244	West	Late	WL	1480130899	0.479767	0.298472
C245	West	Late	WL	31655399533	0.714551	1.09815
C246	West	Late	WL	9.4867e+08	2.00155	0.7525
C247	West	Late	WL	1164543059	0.571259	1.57132
C250	West	Late	WL	5701843858	2.35025	3.47445
C253	West	Late	WL	3770796392	0.345801	0.334193
C254	West	Late	WL	7628847200	1.31259	2.04753
C256	West	Late	WL	1875408717	0.190571	0.164275
C257	West	Late	WL	4.93958e+08	2.15386	0.611563
C261	West	Late	WL	3617325622	5.98371	3.83877
C262	West	Late	WL	3271460804	0.305802	2.48713
C263	West	Late	WL	1131466104	0.005923	1.44642
C264	West	Late	WL	298372928	2.07369	0.769921
C265	West	Late	WL	7.91354e+08	1.42048	0.563824
C266	West	Late	WL	3426474422	2.72238	3.57019
C267	West	Late	WL	1739762822	0	0.718131
C269	West	Late	WL	7233370640	5.13114	2.33633
C270	West	Late	WL	1778863435	0	0.763289
C271	West	Late	WL	5333200004	5.11411	3.06906
C272	West	Late	WL	3266152516	1.51922	2.66362
C273	West	Late	WL	3756589383	0.0498964	0.731818
C275	West	Late	WL	2838053277	0.444988	0.32655
C276	West	Late	WL	3.33069e+08	2.67135	0.704235
C277	West	Late	WL	9167004051	2.81086	2.6548
C278	West	Late	WL	2293606772	0.393406	0.304177
C280	West	Late	WL	12216226549	1.75907	1.3914

## Sheet: Proximity_Population
Individual	Time_Period	Location	Group	Season2	Year_	NEAR_DIST	Expected_Pop	Expected_Ann	Pop_ratio	Ann_ratio	CutBuffer(%)	CutinHR(%)	CutHRbuffer(%)
4684	Early	East	EE	Summer	1998	518.394	8369.39	16032.7	0.0619392	0.0323336	6.79323	4.18843	4.18843
4684	Early	East	EE	Summer	1998	1108.99	8369.39	16032.7	0.132505	0.0691704	6.79323	4.18843	4.18843
4684	Early	East	EE	Summer	1998	203.907	8369.39	16032.7	0.0243634	0.0127182	8.11591	4.18843	4.18843
4684	Early	East	EE	Summer	1998	9.17252	8369.39	16032.7	0.00109596	0.000572114	6.79323	4.18843	4.18843
4684	Early	East	EE	Summer	1998	272.71	8369.39	16032.7	0.0325842	0.0170096	8.11591	4.18843	4.18843
4684	Early	East	EE	Summer	1998	953.505	8369.39	16032.7	0.113928	0.0594727	8.09498	4.18843	4.18843
4684	Early	East	EE	Summer	1998	0	8369.39	16032.7	0	0	6.79323	4.18843	4.18843
4684	Early	East	EE	Summer	1998	0	8369.39	16032.7	0	0	6.79323	4.18843	4.18843
4684	Early	East	EE	Summer	1998	0	8369.39	16032.7	0	0	8.11591	4.18843	4.18843
4684	Early	East	EE	Summer	1998	544.16	8369.39	16032.7	0.0650179	0.0339407	8.11591	4.18843	4.18843
4684	Early	East	EE	Summer	1998	1009.33	8369.39	16032.7	0.120598	0.0629549	8.11591	4.18843	4.18843
4684	Early	East	EE	Summer	1998	1294.77	8369.39	16032.7	0.154703	0.0807584	10.0571	4.18843	4.18843
4684	Early	East	EE	Summer	1998	1444.98	8369.39	16032.7	0.17265	0.090127	8.11591	4.18843	4.18843
4684	Early	East	EE	Summer	1998	904.635	8369.39	16032.7	0.108088	0.0564245	8.11591	4.18843	4.18843
4684	Early	East	EE	Summer	1998	1188.06	8369.39	16032.7	0.141953	0.0741025	8.11591	4.18843	4.18843
4684	Early	East	EE	Summer	1998	2008.77	8369.39	16032.7	0.240014	0.125292	10.0571	4.18843	4.18843
4684	Early	East	EE	Summer	1998	1152.8	8369.39	16032.7	0.13774	0.0719032	6.79323	4.18843	4.18843
4684	Early	East	EE	Summer	1998	54.5602	8369.39	16032.7	0.00651902	0.00340307	8.11591	4.18843	4.18843
4684	Early	East	EE	Summer	1998	290.138	8369.39	16032.7	0.0346666	0.0180967	8.04551	4.18843	4.18843
4684	Early	East	EE	Summer	1998	895.186	8369.39	16032.7	0.106959	0.0558351	8.11591	4.18843	4.18843
4684	Early	East	EE	Summer	1998	302.641	8369.39	16032.7	0.0361605	0.0188766	10.4184	4.18843	4.18843
4684	Early	East	EE	Summer	1998	67.7483	8369.39	16032.7	0.00809477	0.00422564	6.79323	4.18843	4.18843
4684	Early	East	EE	Summer	1998	3108.12	8369.39	16032.7	0.371368	0.193862	6.79323	4.18843	4.18843
4684	Early	East	EE	Summer	1998	2094.27	8369.39	16032.7	0.25023	0.130625	10.0571	4.18843	4.18843
4684	Early	East	EE	Summer	1998	323.777	8369.39	16032.7	0.0386858	0.0201948	12.9322	4.18843	4.18843
4684	Early	East	EE	Summer	1998	746.83	8369.39	16032.7	0.0892335	0.0465818	10.0571	4.18843	4.18843
4685	Early	East	EE	Summer	1998	4289.43	8369.39	4078.06	0.512514	1.05183	0.198855	4.05739	4.57579
4685	Early	East	EE	Summer	1998	9777.74	8369.39	4078.06	1.16827	2.39765	0.20098	4.05739	4.57579
4685	Early	East	EE	Summer	1998	7003.49	8369.39	4078.06	0.836798	1.71736	0.00942548	4.05739	4.57579
4685	Early	East	EE	Summer	1998	5944.32	8369.39	4078.06	0.710245	1.45763	0.00942548	4.05739	4.57579
4685	Early	East	EE	Summer	1998	6412.93	8369.39	4078.06	0.766236	1.57255	0.00942548	4.05739	4.57579
4685	Early	East	EE	Summer	1998	6246.52	8369.39	4078.06	0.746353	1.53174	0.198855	4.05739	4.57579
4685	Early	East	EE	Summer	1998	9259.97	8369.39	4078.06	1.10641	2.27068	0.198855	4.05739	4.57579
4685	Early	East	EE	Summer	1998	9949.14	8369.39	4078.06	1.18875	2.43968	0.198855	4.05739	4.57579
4685	Early	East	EE	Summer	1998	9194.67	8369.39	4078.06	1.09861	2.25467	0.198855	4.05739	4.57579
4685	Early	East	EE	Summer	1998	8034.55	8369.39	4078.06	0.959992	1.97019	0.200422	4.05739	4.57579
4685	Early	East	EE	Summer	1998	9222.61	8369.39	4078.06	1.10195	2.26152	0.198855	4.05739	4.57579
4685	Early	East	EE	Summer	1998	8836.1	8369.39	4078.06	1.05576	2.16674	0.198855	4.05739	4.57579
4685	Early	East	EE	Summer	1998	7215.46	8369.39	4078.06	0.862125	1.76934	0.202364	4.05739	4.57579
4685	Early	East	EE	Summer	1998	6723.6	8369.39	4078.06	0.803356	1.64873	0.202364	4.05739	4.57579
4685	Early	East	EE	Summer	1998	7908.11	8369.39	4078.06	0.944884	1.93918	0.200422	4.05739	4.57579
4685	Early	East	EE	Summer	1998	8479.7	8369.39	4078.06	1.01318	2.07935	0.198855	4.05739	4.57579
4685	Early	East	EE	Summer	1998	10711.4	8369.39	4078.06	1.27983	2.6266	0.202364	4.05739	4.57579
4685	Early	East	EE	Summer	1998	9201.38	8369.39	4078.06	1.09941	2.25631	0.198855	4.05739	4.57579
4685	Early	East	EE	Summer	1998	10436.4	8369.39	4078.06	1.24697	2.55915	0.202364	4.05739	4.57579
4685	Early	East	EE	Summer	1998	10659.9	8369.39	4078.06	1.27367	2.61396	0.202364	4.05739	4.57579
4685	Early	East	EE	Summer	1998	10146.4	8369.39	4078.06	1.21233	2.48805	0.200422	4.05739	4.57579
4685	Early	East	EE	Summer	1998	11711	8369.39	4078.06	1.39926	2.87171	0.198855	4.05739	4.57579
4685	Early	East	EE	Summer	1998	10979.9	8369.39	4078.06	1.31191	2.69243	0.198855	4.05739	4.57579
4685	Early	East	EE	Summer	1998	11400.1	8369.39	4078.06	1.36211	2.79547	1.04347	4.05739	4.57579
4685	Early	East	EE	Summer	1998	8049.81	8369.39	4078.06	0.961815	1.97393	0.202364	4.05739	4.57579
4685	Early	East	EE	Summer	1998	10907.9	8369.39	4078.06	1.30331	2.67479	0.198855	4.05739	4.57579
4685	Early	East	EE	Summer	1998	7156.42	8369.39	4078.06	0.855071	1.75486	1.04347	4.05739	4.57579
4686	Early	East	EE	Summer	1998	13137.2	8369.39	32254.9	1.56968	0.407295	0.0484794	3.99e-06	2.07755
4686	Early	East	EE	Summer	1998	8373.64	8369.39	32254.9	1.00051	0.259609	0.0670429	3.99e-06	2.07755
4686	Early	East	EE	Summer	1998	3562.89	8369.39	32254.9	0.425704	0.11046	0.0484794	3.99e-06	2.07755
4686	Early	East	EE	Summer	1998	3550.07	8369.39	32254.9	0.424173	0.110063	0.0484794	3.99e-06	2.07755
4686	Early	East	EE	Summer	1998	5380.37	8369.39	32254.9	0.642862	0.166808	0.0484794	3.99e-06	2.07755
4686	Early	East	EE	Summer	1998	3679.69	8369.39	32254.9	0.43966	0.114082	0.0497677	3.99e-06	2.07755
4686	Early	East	EE	Summer	1998	5582.14	8369.39	32254.9	0.666971	0.173064	0.0428614	3.99e-06	2.07755
4686	Early	East	EE	Summer	1998	7593.87	8369.39	32254.9	0.907338	0.235433	0.0428614	3.99e-06	2.07755
4686	Early	East	EE	Summer	1998	6256.37	8369.39	32254.9	0.74753	0.193967	0.0428614	3.99e-06	2.07755
4686	Early	East	EE	Summer	1998	5703.89	8369.39	32254.9	0.681517	0.176838	0.0428614	3.99e-06	2.07755
4686	Early	East	EE	Summer	1998	3488.81	8369.39	32254.9	0.416854	0.108164	0.0428614	3.99e-06	2.07755
4686	Early	East	EE	Summer	1998	3867.08	8369.39	32254.9	0.46205	0.119891	0.0428614	3.99e-06	2.07755
4686	Early	East	EE	Summer	1998	6015.27	8369.39	32254.9	0.718723	0.186492	0.0428614	3.99e-06	2.07755
4686	Early	East	EE	Summer	1998	6466.93	8369.39	32254.9	0.772688	0.200495	0.0428614	3.99e-06	2.07755
4686	Early	East	EE	Summer	1998	5674.3	8369.39	32254.9	0.677983	0.175921	0.0428614	3.99e-06	2.07755
4686	Early	East	EE	Summer	1998	6665.71	8369.39	32254.9	0.796439	0.206658	0.0428614	3.99e-06	2.07755
4686	Early	East	EE	Summer	1998	6552.42	8369.39	32254.9	0.782903	0.203145	0.0428614	3.99e-06	2.07755
4686	Early	East	EE	Summer	1998	11324	8369.39	32254.9	1.35303	0.35108	0.051917	3.99e-06	2.07755
4686	Early	East	EE	Summer	1998	18378.5	8369.39	32254.9	2.19591	0.569789	0.0484794	3.99e-06	2.07755
4686	Early	East	EE	Summer	1998	9887.54	8369.39	32254.9	1.18139	0.306544	0.051917	3.99e-06	2.07755
4686	Early	East	EE	Summer	1998	12971.2	8369.39	32254.9	1.54984	0.402148	0.0497677	3.99e-06	2.07755
4686	Early	East	EE	Summer	1998	12605.7	8369.39	32254.9	1.50617	0.390816	0.0446988	3.99e-06	2.07755
4686	Early	East	EE	Summer	1998	28733.9	8369.39	32254.9	3.43322	0.890841	0.000478841	3.99e-06	2.07755
4686	Early	East	EE	Summer	1998	27687.3	8369.39	32254.9	3.30816	0.858392	0.000478841	3.99e-06	2.07755
4686	Early	East	EE	Summer	1998	8812.44	8369.39	32254.9	1.05294	0.273213	0.000478841	3.99e-06	2.07755
4686	Early	East	EE	Summer	1998	28864.1	8369.39	32254.9	3.44877	0.894876	0.000478841	3.99e-06	2.07755
4686	Early	East	EE	Summer	1998	30229.5	8369.39	32254.9	3.61191	0.937207	2.66087	3.99e-06	2.07755
4686	Early	East	EE	Summer	1998	17555.7	8369.39	32254.9	2.09761	0.54428	0.000478841	3.99e-06	2.07755
4686	Early	East	EE	Summer	1998	9551.49	8369.39	32254.9	1.14124	0.296126	0.000478841	3.99e-06	2.07755
4964	Early	East	EE	Summer	1998	236.508	8369.39	8168.84	0.0282587	0.0289525	0.201033	3.84336	4.61204
4964	Early	East	EE	Summer	1998	1384.06	8369.39	8168.84	0.165372	0.169432	0.201033	3.84336	4.61204
4964	Early	East	EE	Summer	1998	5506.52	8369.39	8168.84	0.657935	0.674088	0.195268	3.84336	4.61204
4964	Early	East	EE	Summer	1998	60.0303	8369.39	8168.84	0.0071726	0.00734869	0.215714	3.84336	4.61204
4964	Early	East	EE	Summer	1998	638.472	8369.39	8168.84	0.0762866	0.0781595	0.211549	3.84336	4.61204
4964	Early	East	EE	Summer	1998	126.248	8369.39	8168.84	0.0150845	0.0154548	0.199595	3.84336	4.61204
4964	Early	East	EE	Summer	1998	1762.45	8369.39	8168.84	0.210583	0.215753	0.202364	3.84336	4.61204
4964	Early	East	EE	Summer	1998	7469.78	8369.39	8168.84	0.892512	0.914423	0.201952	3.84336	4.61204
4964	Early	East	EE	Summer	1998	9369.01	8369.39	8168.84	1.11944	1.14692	0.199915	3.84336	4.61204
4964	Early	East	EE	Summer	1998	10650.8	8369.39	8168.84	1.27259	1.30383	6.96174	3.84336	4.61204
4964	Early	East	EE	Summer	1998	9193.27	8369.39	8168.84	1.09844	1.12541	0.195268	3.84336	4.61204
4964	Early	East	EE	Summer	1998	4222.7	8369.39	8168.84	0.504541	0.516928	0.00947261	3.84336	4.61204
4964	Early	East	EE	Summer	1998	9010.04	8369.39	8168.84	1.07655	1.10298	0.199915	3.84336	4.61204
4964	Early	East	EE	Summer	1998	12567.7	8369.39	8168.84	1.50162	1.53849	2.87845	3.84336	4.61204
4964	Early	East	EE	Summer	1998	12151.7	8369.39	8168.84	1.45192	1.48756	2.87845	3.84336	4.61204
4964	Early	East	EE	Summer	1998	5383.92	8369.39	8168.84	0.643287	0.65908	0.213537	3.84336	4.61204
4964	Early	East	EE	Summer	1998	1778.54	8369.39	8168.84	0.212505	0.217722	9.30208	3.84336	4.61204
4964	Early	East	EE	Summer	1998	644.523	8369.39	8168.84	0.0770095	0.0789001	13.7468	3.84336	4.61204
4964	Early	East	EE	Summer	1998	283.773	8369.39	8168.84	0.0339061	0.0347385	13.1135	3.84336	4.61204
4964	Early	East	EE	Summer	1998	4616.9	8369.39	8168.84	0.551641	0.565184	0.0879329	3.84336	4.61204
4964	Early	East	EE	Summer	1998	6740.73	8369.39	8168.84	0.805402	0.825175	0.195268	3.84336	4.61204
4964	Early	East	EE	Summer	1998	3825.23	8369.39	8168.84	0.457049	0.46827	6.96174	3.84336	4.61204
4964	Early	East	EE	Summer	1998	6613.25	8369.39	8168.84	0.790171	0.80957	0.195268	3.84336	4.61204
4964	Early	East	EE	Summer	1998	10734.8	8369.39	8168.84	1.28262	1.31411	0.0958487	3.84336	4.61204
4965	Early	East	EE	Summer	1998	18972.8	8369.39	16726.5	2.26693	1.1343	0.0506006	2.71177	4.46222
4965	Early	East	EE	Summer	1998	19821.7	8369.39	16726.5	2.36836	1.18505	0.0506006	2.71177	4.46222
4965	Early	East	EE	Summer	1998	24635.3	8369.39	16726.5	2.9435	1.47283	0.0670429	2.71177	4.46222
4965	Early	East	EE	Summer	1998	25030.4	8369.39	16726.5	2.99071	1.49645	0.0670429	2.71177	4.46222
4965	Early	East	EE	Summer	1998	24523.3	8369.39	16726.5	2.93012	1.46613	0.0670429	2.71177	4.46222
4965	Early	East	EE	Summer	1998	25943.8	8369.39	16726.5	3.09984	1.55106	0.0546151	2.71177	4.46222
4965	Early	East	EE	Summer	1998	25412.1	8369.39	16726.5	3.03632	1.51927	0.0546151	2.71177	4.46222
4965	Early	East	EE	Summer	1998	26480.8	8369.39	16726.5	3.16401	1.58317	0.0670429	2.71177	4.46222
4965	Early	East	EE	Summer	1998	26178.6	8369.39	16726.5	3.1279	1.5651	0.0670429	2.71177	4.46222
4965	Early	East	EE	Summer	1998	25213.7	8369.39	16726.5	3.01261	1.50741	0.0670429	2.71177	4.46222
4965	Early	East	EE	Summer	1998	26150.6	8369.39	16726.5	3.12455	1.56342	0.0670429	2.71177	4.46222
4965	Early	East	EE	Summer	1998	27763.3	8369.39	16726.5	3.31724	1.65984	0.0670429	2.71177	4.46222
4965	Early	East	EE	Summer	1998	27600.7	8369.39	16726.5	3.29781	1.65012	0.0670429	2.71177	4.46222
4965	Early	East	EE	Summer	1998	26122	8369.39	16726.5	3.12114	1.56171	0.0546151	2.71177	4.46222
4965	Early	East	EE	Summer	1998	26875.7	8369.39	16726.5	3.21119	1.60677	0.0670429	2.71177	4.46222
4965	Early	East	EE	Summer	1998	26041.5	8369.39	16726.5	3.11152	1.5569	0.0670429	2.71177	4.46222
4965	Early	East	EE	Summer	1998	27334.2	8369.39	16726.5	3.26598	1.63419	0.000478841	2.71177	4.46222
4965	Early	East	EE	Summer	1998	23746.2	8369.39	16726.5	2.83727	1.41967	0.000478841	2.71177	4.46222
4965	Early	East	EE	Summer	1998	26209	8369.39	16726.5	3.13152	1.56691	0.000478841	2.71177	4.46222
4965	Early	East	EE	Summer	1998	24474.9	8369.39	16726.5	2.92434	1.46324	0.000478841	2.71177	4.46222
4965	Early	East	EE	Summer	1998	23245.6	8369.39	16726.5	2.77745	1.38975	0.000478841	2.71177	4.46222
4965	Early	East	EE	Summer	1998	27114.9	8369.39	16726.5	3.23977	1.62107	0.0670429	2.71177	4.46222
4965	Early	East	EE	Summer	1998	24185.5	8369.39	16726.5	2.88975	1.44594	0.0546151	2.71177	4.46222
4965	Early	East	EE	Summer	1998	25670.6	8369.39	16726.5	3.0672	1.53472	0.0506006	2.71177	4.46222
4965	Early	East	EE	Summer	1998	27403.1	8369.39	16726.5	3.27421	1.63831	0.0506006	2.71177	4.46222
4965	Early	East	EE	Summer	1998	27611.4	8369.39	16726.5	3.29909	1.65076	0.0506006	2.71177	4.46222
4965	Early	East	EE	Summer	1998	25853.2	8369.39	16726.5	3.08902	1.54564	0.0506006	2.71177	4.46222
4965	Early	East	EE	Summer	1998	27024.1	8369.39	16726.5	3.22893	1.61565	0.0506006	2.71177	4.46222
4965	Early	East	EE	Summer	1998	25664.6	8369.39	16726.5	3.06649	1.53437	0.0506006	2.71177	4.46222
4966	Early	East	EE	Summer	1998	9699.13	8369.39	27155.4	1.15888	0.357171	0.000478841	1.69734	2.90241
4966	Early	East	EE	Summer	1998	12356.3	8369.39	27155.4	1.47637	0.455021	0.000478841	1.69734	2.90241
4966	Early	East	EE	Summer	1998	10152.7	8369.39	27155.4	1.21308	0.373875	0.000478841	1.69734	2.90241
4966	Early	East	EE	Summer	1998	11790.9	8369.39	27155.4	1.40881	0.434199	0.000478841	1.69734	2.90241
4966	Early	East	EE	Summer	1998	11357.2	8369.39	27155.4	1.35699	0.418229	0.000478841	1.69734	2.90241
4966	Early	East	EE	Summer	1998	11542.7	8369.39	27155.4	1.37915	0.42506	0.000478841	1.69734	2.90241
4966	Early	East	EE	Summer	1998	12031.5	8369.39	27155.4	1.43756	0.443061	0.968245	1.69734	2.90241
4966	Early	East	EE	Summer	1998	12094.2	8369.39	27155.4	1.44505	0.445369	0.968245	1.69734	2.90241
4966	Early	East	EE	Summer	1998	12292.7	8369.39	27155.4	1.46877	0.452681	0.968245	1.69734	2.90241
4966	Early	East	EE	Summer	1998	11808.2	8369.39	27155.4	1.41088	0.434838	0.968245	1.69734	2.90241
4966	Early	East	EE	Summer	1998	11504.6	8369.39	27155.4	1.3746	0.423657	0.968245	1.69734	2.90241
4966	Early	East	EE	Summer	1998	12018.9	8369.39	27155.4	1.43606	0.442598	0.968245	1.69734	2.90241
4966	Early	East	EE	Summer	1998	11007.8	8369.39	27155.4	1.31524	0.405362	0.000478841	1.69734	2.90241
4966	Early	East	EE	Summer	1998	11432.4	8369.39	27155.4	1.36597	0.420997	0.000478841	1.69734	2.90241
4966	Early	East	EE	Summer	1998	12340.5	8369.39	27155.4	1.47448	0.454441	0.000478841	1.69734	2.90241
4966	Early	East	EE	Summer	1998	10856.6	8369.39	27155.4	1.29718	0.399795	0.000478841	1.69734	2.90241
4966	Early	East	EE	Summer	1998	11821.6	8369.39	27155.4	1.41247	0.435329	0.000478841	1.69734	2.90241
4966	Early	East	EE	Summer	1998	5746.88	8369.39	27155.4	0.686655	0.211629	0.564345	1.69734	2.90241
4966	Early	East	EE	Summer	1998	11499.3	8369.39	27155.4	1.37397	0.423463	0.443289	1.69734	2.90241
4966	Early	East	EE	Summer	1998	6360.17	8369.39	27155.4	0.759932	0.234214	0.564345	1.69734	2.90241
4966	Early	East	EE	Summer	1998	4464.61	8369.39	27155.4	0.533445	0.16441	0.897665	1.69734	2.90241
4966	Early	East	EE	Summer	1998	3542.73	8369.39	27155.4	0.423295	0.130461	0.968245	1.69734	2.90241
4966	Early	East	EE	Summer	1998	6502.54	8369.39	27155.4	0.776942	0.239456	0.59261	1.69734	2.90241
4966	Early	East	EE	Summer	1998	9238.77	8369.39	27155.4	1.10388	0.340218	0.443289	1.69734	2.90241
4966	Early	East	EE	Summer	1998	6539.68	8369.39	27155.4	0.78138	0.240824	0.576614	1.69734	2.90241
4966	Early	East	EE	Summer	1998	5541.27	8369.39	27155.4	0.662087	0.204058	0.968245	1.69734	2.90241
4966	Early	East	EE	Summer	1998	4780.38	8369.39	27155.4	0.571174	0.176038	0.898838	1.69734	2.90241
4967	Early	East	EE	Summer	1998	199.563	8369.39	3452.58	0.0238444	0.0578012	3.57188	4.86898	3.32713
4967	Early	East	EE	Summer	1998	388.877	8369.39	3452.58	0.0464641	0.112634	3.24802	4.86898	3.32713
4967	Early	East	EE	Summer	1998	89.168	8369.39	3452.58	0.0106541	0.0258265	3.24802	4.86898	3.32713
4967	Early	East	EE	Summer	1998	486.545	8369.39	3452.58	0.0581339	0.140922	4.18835	4.86898	3.32713
4967	Early	East	EE	Summer	1998	120.928	8369.39	3452.58	0.0144488	0.0350254	4.18835	4.86898	3.32713
4967	Early	East	EE	Summer	1998	242.2	8369.39	3452.58	0.0289388	0.0701504	4.99971	4.86898	3.32713
4967	Early	East	EE	Summer	1998	981.758	8369.39	3452.58	0.117303	0.284355	3.87407	4.86898	3.32713
4967	Early	East	EE	Summer	1998	128.106	8369.39	3452.58	0.0153064	0.0371043	3.24802	4.86898	3.32713
4967	Early	East	EE	Summer	1998	1028.39	8369.39	3452.58	0.122875	0.29786	3.41274	4.86898	3.32713
4967	Early	East	EE	Summer	1998	24.3379	8369.39	3452.58	0.00290797	0.00704919	4.18835	4.86898	3.32713
4967	Early	East	EE	Summer	1998	545.353	8369.39	3452.58	0.0651604	0.157955	4.04274	4.86898	3.32713
4967	Early	East	EE	Summer	1998	235.46	8369.39	3452.58	0.0281335	0.0681984	3.89207	4.86898	3.32713
4967	Early	East	EE	Summer	1998	964.251	8369.39	3452.58	0.115212	0.279284	3.24802	4.86898	3.32713
4967	Early	East	EE	Summer	1998	182.808	8369.39	3452.58	0.0218425	0.0529483	3.24802	4.86898	3.32713
4967	Early	East	EE	Summer	1998	300.951	8369.39	3452.58	0.0359585	0.087167	3.89207	4.86898	3.32713
4967	Early	East	EE	Summer	1998	3657.49	8369.39	3452.58	0.437007	1.05935	3.61858	4.86898	3.32713
4967	Early	East	EE	Summer	1998	32.9612	8369.39	3452.58	0.00393831	0.00954684	3.87407	4.86898	3.32713
4967	Early	East	EE	Summer	1998	970.436	8369.39	3452.58	0.115951	0.281076	4.19176	4.86898	3.32713
4967	Early	East	EE	Summer	1998	2429.78	8369.39	3452.58	0.290317	0.703758	4.19176	4.86898	3.32713
4967	Early	East	EE	Summer	1998	462.213	8369.39	3452.58	0.0552266	0.133875	5.68147	4.86898	3.32713
4967	Early	East	EE	Summer	1998	1019.02	8369.39	3452.58	0.121755	0.295147	3.68621	4.86898	3.32713
4967	Early	East	EE	Summer	1998	414.95	8369.39	3452.58	0.0495795	0.120185	3.24802	4.86898	3.32713
4967	Early	East	EE	Summer	1998	976.764	8369.39	3452.58	0.116707	0.282908	3.24802	4.86898	3.32713
4967	Early	East	EE	Summer	1998	648.877	8369.39	3452.58	0.0775298	0.18794	3.87407	4.86898	3.32713
4967	Early	East	EE	Summer	1998	752.153	8369.39	3452.58	0.0898695	0.217852	3.24802	4.86898	3.32713
4967	Early	East	EE	Summer	1998	47.6458	8369.39	3452.58	0.00569286	0.0138001	4.18835	4.86898	3.32713
4967	Early	East	EE	Summer	1998	508.015	8369.39	3452.58	0.0606991	0.147141	4.18835	4.86898	3.32713
4974	Early	East	EE	Summer	1998	14181.3	8369.39	4131.74	1.69443	3.43229	0.215714	3.10458	5.79975
4974	Early	East	EE	Summer	1998	13750.5	8369.39	4131.74	1.64296	3.32803	0.215714	3.10458	5.79975
4974	Early	East	EE	Summer	1998	12558.9	8369.39	4131.74	1.50057	3.03961	0.215714	3.10458	5.79975
4974	Early	East	EE	Summer	1998	6131.49	8369.39	4131.74	0.732608	1.484	6.5761	3.10458	5.79975
4974	Early	East	EE	Summer	1998	6187.38	8369.39	4131.74	0.739287	1.49752	6.5761	3.10458	5.79975
4974	Early	East	EE	Summer	1998	9098.71	8369.39	4131.74	1.08714	2.20215	6.5761	3.10458	5.79975
4974	Early	East	EE	Summer	1998	14271	8369.39	4131.74	1.70514	3.45398	0.138516	3.10458	5.79975
4974	Early	East	EE	Summer	1998	13222	8369.39	4131.74	1.5798	3.2001	0.215714	3.10458	5.79975
4974	Early	East	EE	Summer	1998	12675.7	8369.39	4131.74	1.51453	3.06789	0.138516	3.10458	5.79975
4974	Early	East	EE	Summer	1998	12975.2	8369.39	4131.74	1.55031	3.14036	0.215714	3.10458	5.79975
4974	Early	East	EE	Summer	1998	13765.8	8369.39	4131.74	1.64478	3.33172	0.138516	3.10458	5.79975
4974	Early	East	EE	Summer	1998	13355.5	8369.39	4131.74	1.59575	3.23241	0.138516	3.10458	5.79975
4974	Early	East	EE	Summer	1998	13420.7	8369.39	4131.74	1.60355	3.2482	0.138516	3.10458	5.79975
4974	Early	East	EE	Summer	1998	14499.5	8369.39	4131.74	1.73244	3.5093	0.215714	3.10458	5.79975
4974	Early	East	EE	Summer	1998	14271	8369.39	4131.74	1.70514	3.45398	0.138516	3.10458	5.79975
4974	Early	East	EE	Summer	1998	14271.2	8369.39	4131.74	1.70517	3.45404	0.138516	3.10458	5.79975
4974	Early	East	EE	Summer	1998	12816	8369.39	4131.74	1.53129	3.10183	0.138516	3.10458	5.79975
4974	Early	East	EE	Summer	1998	7604.08	8369.39	4131.74	0.908558	1.84041	6.5761	3.10458	5.79975
4974	Early	East	EE	Summer	1998	8121.02	8369.39	4131.74	0.970324	1.96552	6.5761	3.10458	5.79975
4974	Early	East	EE	Summer	1998	8553.68	8369.39	4131.74	1.02202	2.07024	6.5761	3.10458	5.79975
4974	Early	East	EE	Summer	1998	8861.74	8369.39	4131.74	1.05883	2.1448	6.5761	3.10458	5.79975
4974	Early	East	EE	Summer	1998	8371.49	8369.39	4131.74	1.00025	2.02614	6.5761	3.10458	5.79975
4974	Early	East	EE	Summer	1998	7752.48	8369.39	4131.74	0.92629	1.87632	6.5761	3.10458	5.79975
4974	Early	East	EE	Summer	1998	7496.91	8369.39	4131.74	0.895754	1.81447	6.5761	3.10458	5.79975
4974	Early	East	EE	Summer	1998	7253.15	8369.39	4131.74	0.866628	1.75547	6.5761	3.10458	5.79975
4974	Early	East	EE	Summer	1998	6617.55	8369.39	4131.74	0.790684	1.60164	6.5761	3.10458	5.79975
4974	Early	East	EE	Summer	1998	7868.97	8369.39	4131.74	0.940208	1.90452	6.5761	3.10458	5.79975
4974	Early	East	EE	Summer	1998	7390.36	8369.39	4131.74	0.883023	1.78868	6.5761	3.10458	5.79975
4975	Early	East	EE	Summer	1998	3533.44	8369.39	24957.4	0.422186	0.141579	1.02256	2.20514	2.04262
4975	Early	East	EE	Summer	1998	3682.47	8369.39	24957.4	0.439993	0.14755	0.898838	2.20514	2.04262
4975	Early	East	EE	Summer	1998	5184.93	8369.39	24957.4	0.619511	0.207751	0.968245	2.20514	2.04262
4975	Early	East	EE	Summer	1998	2777.68	8369.39	24957.4	0.331886	0.111297	0.968245	2.20514	2.04262
4975	Early	East	EE	Summer	1998	5852.27	8369.39	24957.4	0.699247	0.234491	0.968245	2.20514	2.04262
4975	Early	East	EE	Summer	1998	6827.08	8369.39	24957.4	0.815719	0.273549	4.41521	2.20514	2.04262
4975	Early	East	EE	Summer	1998	3035.6	8369.39	24957.4	0.362702	0.121631	8.229	2.20514	2.04262
4975	Early	East	EE	Summer	1998	8741.01	8369.39	24957.4	1.0444	0.350238	4.41521	2.20514	2.04262
4975	Early	East	EE	Summer	1998	7482.15	8369.39	24957.4	0.89399	0.299797	3.99549	2.20514	2.04262
4975	Early	East	EE	Summer	1998	7094.51	8369.39	24957.4	0.847674	0.284265	4.41521	2.20514	2.04262
4975	Early	East	EE	Summer	1998	6183.57	8369.39	24957.4	0.738831	0.247765	4.41521	2.20514	2.04262
4975	Early	East	EE	Summer	1998	8296	8369.39	24957.4	0.991231	0.332407	4.41521	2.20514	2.04262
4975	Early	East	EE	Summer	1998	7093.9	8369.39	24957.4	0.847601	0.284241	4.41521	2.20514	2.04262
4975	Early	East	EE	Summer	1998	7394.73	8369.39	24957.4	0.883545	0.296294	4.41521	2.20514	2.04262
4975	Early	East	EE	Summer	1998	5773.26	8369.39	24957.4	0.689806	0.231325	4.41521	2.20514	2.04262
4975	Early	East	EE	Summer	1998	5840.21	8369.39	24957.4	0.697806	0.234008	4.41521	2.20514	2.04262
4975	Early	East	EE	Summer	1998	5892.6	8369.39	24957.4	0.704065	0.236107	4.41521	2.20514	2.04262
4975	Early	East	EE	Summer	1998	5449.85	8369.39	24957.4	0.651164	0.218366	4.41521	2.20514	2.04262
4975	Early	East	EE	Summer	1998	4021.88	8369.39	24957.4	0.480547	0.16115	2.71922	2.20514	2.04262
4975	Early	East	EE	Summer	1998	3492.45	8369.39	24957.4	0.417288	0.139936	4.41521	2.20514	2.04262
4975	Early	East	EE	Summer	1998	5291.97	8369.39	24957.4	0.6323	0.21204	4.41521	2.20514	2.04262
4975	Early	East	EE	Summer	1998	2289.86	8369.39	24957.4	0.273599	0.0917508	4.78315	2.20514	2.04262
4975	Early	East	EE	Summer	1998	3879.17	8369.39	24957.4	0.463495	0.155432	2.71922	2.20514	2.04262
4975	Early	East	EE	Summer	1998	2595.35	8369.39	24957.4	0.3101	0.103991	4.41521	2.20514	2.04262
4975	Early	East	EE	Summer	1998	4562.28	8369.39	24957.4	0.545115	0.182803	2.71922	2.20514	2.04262
4975	Early	East	EE	Summer	1998	4824.28	8369.39	24957.4	0.576419	0.193301	2.71922	2.20514	2.04262
4975	Early	East	EE	Summer	1998	4295.81	8369.39	24957.4	0.513276	0.172126	4.41521	2.20514	2.04262
4975	Early	East	EE	Summer	1998	4597.48	8369.39	24957.4	0.549321	0.184213	2.71922	2.20514	2.04262
4975	Early	East	EE	Summer	1998	3878.62	8369.39	24957.4	0.463429	0.15541	4.41521	2.20514	2.04262
4975	Early	East	EE	Summer	1998	4171.62	8369.39	24957.4	0.498438	0.16715	4.78315	2.20514	2.04262
4976	Early	East	EE	Summer	1998	7074.44	8369.39	4917.15	0.845276	1.43873	0.128016	5.44438	4.36108
4976	Early	East	EE	Summer	1998	5598.59	8369.39	4917.15	0.668937	1.13858	0.128016	5.44438	4.36108
4976	Early	East	EE	Summer	1998	5626.45	8369.39	4917.15	0.672266	1.14425	6.5761	5.44438	4.36108
4976	Early	East	EE	Summer	1998	769.156	8369.39	4917.15	0.0919011	0.156423	11.145	5.44438	4.36108
4976	Early	East	EE	Summer	1998	1895.82	8369.39	4917.15	0.226519	0.385553	11.145	5.44438	4.36108
4976	Early	East	EE	Summer	1998	1381.41	8369.39	4917.15	0.165056	0.280938	11.145	5.44438	4.36108
4976	Early	East	EE	Summer	1998	1596.48	8369.39	4917.15	0.190753	0.324676	11.145	5.44438	4.36108
4976	Early	East	EE	Summer	1998	1462.37	8369.39	4917.15	0.174728	0.297401	9.83687	5.44438	4.36108
4976	Early	East	EE	Summer	1998	2135.01	8369.39	4917.15	0.255097	0.434196	9.83687	5.44438	4.36108
4976	Early	East	EE	Summer	1998	1890.28	8369.39	4917.15	0.225857	0.384426	9.83687	5.44438	4.36108
4976	Early	East	EE	Summer	1998	1275.21	8369.39	4917.15	0.152366	0.25934	11.145	5.44438	4.36108
4976	Early	East	EE	Summer	1998	1738.65	8369.39	4917.15	0.20774	0.35359	11.145	5.44438	4.36108
4976	Early	East	EE	Summer	1998	1586.31	8369.39	4917.15	0.189537	0.322607	11.145	5.44438	4.36108
4976	Early	East	EE	Summer	1998	1823.99	8369.39	4917.15	0.217935	0.370944	9.83687	5.44438	4.36108
4976	Early	East	EE	Summer	1998	1596.32	8369.39	4917.15	0.190734	0.324644	11.145	5.44438	4.36108
4976	Early	East	EE	Summer	1998	2142.42	8369.39	4917.15	0.255983	0.435703	9.83687	5.44438	4.36108
4976	Early	East	EE	Summer	1998	1627.67	8369.39	4917.15	0.194479	0.331019	9.83687	5.44438	4.36108
4976	Early	East	EE	Summer	1998	1471.54	8369.39	4917.15	0.175825	0.299268	9.83687	5.44438	4.36108
4976	Early	East	EE	Summer	1998	64.2878	8369.39	4917.15	0.00768129	0.0130742	9.83687	5.44438	4.36108
4976	Early	East	EE	Summer	1998	116.824	8369.39	4917.15	0.0139585	0.0237585	9.83687	5.44438	4.36108
4976	Early	East	EE	Summer	1998	1290.27	8369.39	4917.15	0.154165	0.262402	9.83687	5.44438	4.36108
4976	Early	East	EE	Summer	1998	174.903	8369.39	4917.15	0.0208979	0.0355699	9.83687	5.44438	4.36108
4976	Early	East	EE	Summer	1998	657.788	8369.39	4917.15	0.0785945	0.133774	9.83687	5.44438	4.36108
4976	Early	East	EE	Summer	1998	496.01	8369.39	4917.15	0.0592648	0.100873	9.40807	5.44438	4.36108
4976	Early	East	EE	Summer	1998	2026.9	8369.39	4917.15	0.24218	0.412209	11.145	5.44438	4.36108
4976	Early	East	EE	Summer	1998	2257.01	8369.39	4917.15	0.269674	0.459008	9.83687	5.44438	4.36108
4976	Early	East	EE	Summer	1998	705.168	8369.39	4917.15	0.0842556	0.14341	9.83687	5.44438	4.36108
5070	Early	East	EE	Summer	1998	932.462	8369.39	11159.8	0.111413	0.0835556	21.7107	4.7266	2.92181
5070	Early	East	EE	Summer	1998	646.781	8369.39	11159.8	0.0772793	0.0579564	21.7107	4.7266	2.92181
5070	Early	East	EE	Summer	1998	0	8369.39	11159.8	0	0	22.5678	4.7266	2.92181
5070	Early	East	EE	Summer	1998	922.089	8369.39	11159.8	0.110174	0.0826262	22.5678	4.7266	2.92181
5070	Early	East	EE	Summer	1998	1283.62	8369.39	11159.8	0.153371	0.115022	22.5678	4.7266	2.92181
5070	Early	East	EE	Summer	1998	1882.59	8369.39	11159.8	0.224937	0.168694	22.5678	4.7266	2.92181
5070	Early	East	EE	Summer	1998	0	8369.39	11159.8	0	0	22.5678	4.7266	2.92181
5070	Early	East	EE	Summer	1998	303.195	8369.39	11159.8	0.0362266	0.0271685	24.3706	4.7266	2.92181
5070	Early	East	EE	Summer	1998	0	8369.39	11159.8	0	0	22.5678	4.7266	2.92181
5070	Early	East	EE	Summer	1998	599.463	8369.39	11159.8	0.0716256	0.0537164	22.5678	4.7266	2.92181
5070	Early	East	EE	Summer	1998	0	8369.39	11159.8	0	0	22.5678	4.7266	2.92181
5070	Early	East	EE	Summer	1998	1142.14	8369.39	11159.8	0.136466	0.102344	22.5678	4.7266	2.92181
5070	Early	East	EE	Summer	1998	122.862	8369.39	11159.8	0.0146799	0.0110093	22.5678	4.7266	2.92181
5070	Early	East	EE	Summer	1998	113.719	8369.39	11159.8	0.0135875	0.0101901	22.5678	4.7266	2.92181
5070	Early	East	EE	Summer	1998	1130.76	8369.39	11159.8	0.135106	0.101324	22.5678	4.7266	2.92181
5070	Early	East	EE	Summer	1998	23.9991	8369.39	11159.8	0.00286748	0.0021505	22.5678	4.7266	2.92181
5070	Early	East	EE	Summer	1998	1614.06	8369.39	11159.8	0.192853	0.144632	22.5678	4.7266	2.92181
5070	Early	East	EE	Summer	1998	9141.31	8369.39	11159.8	1.09223	0.81913	1.35439	4.7266	2.92181
5070	Early	East	EE	Summer	1998	1878.21	8369.39	11159.8	0.224415	0.168302	6.40716	4.7266	2.92181
5070	Early	East	EE	Summer	1998	0	8369.39	11159.8	0	0	5.92012	4.7266	2.92181
5070	Early	East	EE	Summer	1998	190.105	8369.39	11159.8	0.0227144	0.0170349	5.92012	4.7266	2.92181
5070	Early	East	EE	Summer	1998	282.369	8369.39	11159.8	0.0337383	0.0253024	5.92012	4.7266	2.92181
5070	Early	East	EE	Summer	1998	488.94	8369.39	11159.8	0.05842	0.0438127	6.96766	4.7266	2.92181
5070	Early	East	EE	Summer	1998	2505.56	8369.39	11159.8	0.299371	0.224517	2.06712	4.7266	2.92181
5070	Early	East	EE	Summer	1998	1205.01	8369.39	11159.8	0.143979	0.107978	1.83121	4.7266	2.92181
5070	Early	East	EE	Summer	1998	3882.71	8369.39	11159.8	0.463918	0.34792	1.53417	4.7266	2.92181
5070	Early	East	EE	Summer	1998	5459.63	8369.39	11159.8	0.652333	0.489224	1.83121	4.7266	2.92181
5070	Early	East	EE	Summer	1998	3998.4	8369.39	11159.8	0.477741	0.358287	2.06712	4.7266	2.92181
5070	Early	East	EE	Summer	1998	21978.2	8369.39	11159.8	2.62602	1.96941	1.42195	4.7266	2.92181
5070	Early	East	EE	Summer	1998	22481.1	8369.39	11159.8	2.68611	2.01448	1.42195	4.7266	2.92181
5239	Early	East	EE	Summer	1998	1062.45	8369.39	4392.04	0.126945	0.241904	0.00955382	4.00199	5.07131
5239	Early	East	EE	Summer	1998	1074.04	8369.39	4392.04	0.128329	0.244542	0.00955382	4.00199	5.07131
5239	Early	East	EE	Summer	1998	5160.29	8369.39	4392.04	0.616566	1.17492	0.215714	4.00199	5.07131
5239	Early	East	EE	Summer	1998	3962.66	8369.39	4392.04	0.47347	0.902237	16.6392	4.00199	5.07131
5239	Early	East	EE	Summer	1998	3737.89	8369.39	4392.04	0.446614	0.851059	18.7872	4.00199	5.07131
5239	Early	East	EE	Summer	1998	0	8369.39	4392.04	0	0	22.8563	4.00199	5.07131
5239	Early	East	EE	Summer	1998	6360.77	8369.39	4392.04	0.760004	1.44825	0.00942548	4.00199	5.07131
5239	Early	East	EE	Summer	1998	853.057	8369.39	4392.04	0.101926	0.194228	0.00955382	4.00199	5.07131
5239	Early	East	EE	Summer	1998	10341.8	8369.39	4392.04	1.23567	2.35467	0.195268	4.00199	5.07131
5239	Early	East	EE	Summer	1998	11563.7	8369.39	4392.04	1.38166	2.63287	0.195268	4.00199	5.07131
5239	Early	East	EE	Summer	1998	10034.1	8369.39	4392.04	1.19891	2.28461	0.195268	4.00199	5.07131
5239	Early	East	EE	Summer	1998	10711.4	8369.39	4392.04	1.27983	2.43881	0.214834	4.00199	5.07131
5239	Early	East	EE	Summer	1998	10349.3	8369.39	4392.04	1.23656	2.35637	0.213537	4.00199	5.07131
5239	Early	East	EE	Summer	1998	10405.3	8369.39	4392.04	1.24325	2.36912	0.214834	4.00199	5.07131
5239	Early	East	EE	Summer	1998	9779.98	8369.39	4392.04	1.16854	2.22675	0.195268	4.00199	5.07131
5239	Early	East	EE	Summer	1998	10778.1	8369.39	4392.04	1.2878	2.45401	0.195268	4.00199	5.07131
5239	Early	East	EE	Summer	1998	12816.4	8369.39	4392.04	1.53134	2.91809	0.195268	4.00199	5.07131
5239	Early	East	EE	Summer	1998	9708.49	8369.39	4392.04	1.16	2.21048	6.96174	4.00199	5.07131
5239	Early	East	EE	Summer	1998	9944.1	8369.39	4392.04	1.18815	2.26412	0.212743	4.00199	5.07131
5239	Early	East	EE	Summer	1998	10305.3	8369.39	4392.04	1.23131	2.34637	6.96174	4.00199	5.07131
5239	Early	East	EE	Summer	1998	10170.8	8369.39	4392.04	1.21523	2.31573	0.214834	4.00199	5.07131
5239	Early	East	EE	Summer	1998	7825.46	8369.39	4392.04	0.935009	1.78174	6.96174	4.00199	5.07131
5239	Early	East	EE	Summer	1998	1528.96	8369.39	4392.04	0.182684	0.34812	0.00955382	4.00199	5.07131
5239	Early	East	EE	Summer	1998	1886.45	8369.39	4392.04	0.225398	0.429515	0.00955382	4.00199	5.07131
5239	Early	East	EE	Summer	1998	2629.34	8369.39	4392.04	0.314162	0.598661	0.00955382	4.00199	5.07131
5239	Early	East	EE	Summer	1998	10604.8	8369.39	4392.04	1.2671	2.41456	0.00942548	4.00199	5.07131
5239	Early	East	EE	Summer	1998	10686.3	8369.39	4392.04	1.27683	2.43311	0.00942548	4.00199	5.07131
5239	Early	East	EE	Summer	1998	10866	8369.39	4392.04	1.29831	2.47403	3.61858	4.00199	5.07131
4684	Early	East	EE	Summer	1999	14507.4	7990.72	11555.5	1.81553	1.25545	0.000482191	4.9224	4.1397
4684	Early	East	EE	Summer	1999	7898.49	7990.72	11555.5	0.988458	0.683524	0.000482191	4.9224	4.1397
4684	Early	East	EE	Summer	1999	2715.39	7990.72	11555.5	0.339818	0.234986	0.000482191	4.9224	4.1397
4684	Early	East	EE	Summer	1999	10402.8	7990.72	11555.5	1.30186	0.90024	0.000962022	4.9224	4.1397
4684	Early	East	EE	Summer	1999	8250.2	7990.72	11555.5	1.03247	0.71396	0.000963954	4.9224	4.1397
4684	Early	East	EE	Summer	1999	10820.9	7990.72	11555.5	1.35418	0.936424	0.000962022	4.9224	4.1397
4684	Early	East	EE	Summer	1999	13316.7	7990.72	11555.5	1.66652	1.15241	0.00382668	4.9224	4.1397
4684	Early	East	EE	Summer	1999	13794.9	7990.72	11555.5	1.72636	1.19379	0.00382668	4.9224	4.1397
4684	Early	East	EE	Summer	1999	13811.2	7990.72	11555.5	1.72841	1.1952	0.00382668	4.9224	4.1397
4684	Early	East	EE	Summer	1999	14662	7990.72	11555.5	1.83487	1.26883	0.00382668	4.9224	4.1397
4684	Early	East	EE	Summer	1999	13822.2	7990.72	11555.5	1.72978	1.19615	0.00382668	4.9224	4.1397
4684	Early	East	EE	Summer	1999	13445.3	7990.72	11555.5	1.68262	1.16354	0.00382668	4.9224	4.1397
4684	Early	East	EE	Summer	1999	18541.8	7990.72	11555.5	2.32042	1.60458	0.00382668	4.9224	4.1397
4684	Early	East	EE	Summer	1999	17240.9	7990.72	11555.5	2.15761	1.492	0.00382668	4.9224	4.1397
4684	Early	East	EE	Summer	1999	25035.4	7990.72	11555.5	3.13306	2.16653	0.000482191	4.9224	4.1397
4684	Early	East	EE	Summer	1999	21850.7	7990.72	11555.5	2.73451	1.89093	0.457338	4.9224	4.1397
4684	Early	East	EE	Summer	1999	2867.32	7990.72	11555.5	0.358831	0.248133	0.460377	4.9224	4.1397
4684	Early	East	EE	Summer	1999	908.89	7990.72	11555.5	0.113743	0.078654	2.8415	4.9224	4.1397
4684	Early	East	EE	Summer	1999	585.922	7990.72	11555.5	0.0733253	0.0507048	0.811032	4.9224	4.1397
4684	Early	East	EE	Summer	1999	0	7990.72	11555.5	0	0	4.64318	4.9224	4.1397
4684	Early	East	EE	Summer	1999	0	7990.72	11555.5	0	0	5.57917	4.9224	4.1397
4684	Early	East	EE	Summer	1999	0	7990.72	11555.5	0	0	6.00809	4.9224	4.1397
4684	Early	East	EE	Summer	1999	987.289	7990.72	11555.5	0.123554	0.0854385	6.00809	4.9224	4.1397
4684	Early	East	EE	Summer	1999	764.646	7990.72	11555.5	0.0956917	0.0661713	5.827	4.9224	4.1397
4684	Early	East	EE	Summer	1999	756.364	7990.72	11555.5	0.0946554	0.0654547	4.64318	4.9224	4.1397
4684	Early	East	EE	Summer	1999	0	7990.72	11555.5	0	0	6.88677	4.9224	4.1397
4684	Early	East	EE	Summer	1999	132.833	7990.72	11555.5	0.0166234	0.0114952	7.3827	4.9224	4.1397
4684	Early	East	EE	Summer	1999	0	7990.72	11555.5	0	0	4.64318	4.9224	4.1397
4684	Early	East	EE	Summer	1999	4493.83	7990.72	11555.5	0.562381	0.38889	3.29349	4.9224	4.1397
4964	Early	East	EE	Summer	1999	14.7174	7990.72	6227.73	0.00184181	0.0023632	5.5907	4.51738	4.49841
4964	Early	East	EE	Summer	1999	274.066	7990.72	6227.73	0.0342981	0.0440074	5.36851	4.51738	4.49841
4964	Early	East	EE	Summer	1999	635.689	7990.72	6227.73	0.0795534	0.102074	6.01876	4.51738	4.49841
4964	Early	East	EE	Summer	1999	531.122	7990.72	6227.73	0.0664673	0.0852834	6.33909	4.51738	4.49841
4964	Early	East	EE	Summer	1999	554.676	7990.72	6227.73	0.069415	0.0890655	7.14029	4.51738	4.49841
4964	Early	East	EE	Summer	1999	0	7990.72	6227.73	0	0	5.5907	4.51738	4.49841
4964	Early	East	EE	Summer	1999	127.378	7990.72	6227.73	0.0159407	0.0204533	6.51486	4.51738	4.49841
4964	Early	East	EE	Summer	1999	1572.12	7990.72	6227.73	0.196743	0.252439	10.6245	4.51738	4.49841
4964	Early	East	EE	Summer	1999	137.745	7990.72	6227.73	0.0172381	0.022118	14.8817	4.51738	4.49841
4964	Early	East	EE	Summer	1999	616.922	7990.72	6227.73	0.0772048	0.0990605	14.8817	4.51738	4.49841
4964	Early	East	EE	Summer	1999	4877.43	7990.72	6227.73	0.610387	0.783179	3.57615	4.51738	4.49841
4964	Early	East	EE	Summer	1999	947.03	7990.72	6227.73	0.118516	0.152067	1.12474	4.51738	4.49841
4964	Early	East	EE	Summer	1999	5218.97	7990.72	6227.73	0.653129	0.838021	1.12474	4.51738	4.49841
4964	Early	East	EE	Summer	1999	1633.87	7990.72	6227.73	0.204471	0.262353	3.57615	4.51738	4.49841
4964	Early	East	EE	Summer	1999	6091.81	7990.72	6227.73	0.762361	0.978175	0.0909433	4.51738	4.49841
4964	Early	East	EE	Summer	1999	412.201	7990.72	6227.73	0.051585	0.066188	0.0907872	4.51738	4.49841
4964	Early	East	EE	Summer	1999	677.615	7990.72	6227.73	0.0848002	0.108806	0.0907872	4.51738	4.49841
4964	Early	East	EE	Summer	1999	2233.1	7990.72	6227.73	0.279462	0.358574	0.09167	4.51738	4.49841
4964	Early	East	EE	Summer	1999	500.008	7990.72	6227.73	0.0625736	0.0802873	0.0836164	4.51738	4.49841
4964	Early	East	EE	Summer	1999	555.14	7990.72	6227.73	0.0694731	0.0891401	0.09167	4.51738	4.49841
4964	Early	East	EE	Summer	1999	499.07	7990.72	6227.73	0.0624562	0.0801367	0.0913701	4.51738	4.49841
4964	Early	East	EE	Summer	1999	9.99862	7990.72	6227.73	0.00125128	0.0016055	0.091253	4.51738	4.49841
4964	Early	East	EE	Summer	1999	174.319	7990.72	6227.73	0.0218152	0.0279908	0.0911977	4.51738	4.49841
4964	Early	East	EE	Summer	1999	28.0785	7990.72	6227.73	0.00351389	0.00450862	0.0914854	4.51738	4.49841
4964	Early	East	EE	Summer	1999	273.716	7990.72	6227.73	0.0342542	0.0439511	0.09167	4.51738	4.49841
4964	Early	East	EE	Summer	1999	103.643	7990.72	6227.73	0.0129704	0.0166422	0.0836164	4.51738	4.49841
4964	Early	East	EE	Summer	1999	770.675	7990.72	6227.73	0.0964462	0.123749	0.09167	4.51738	4.49841
4964	Early	East	EE	Summer	1999	168.014	7990.72	6227.73	0.0210261	0.0269783	0.0905581	4.51738	4.49841
4965	Early	East	EE	Summer	1999	3128.06	7990.72	13003.4	0.391462	0.240558	2.76291	2.3159	4.63543
4965	Early	East	EE	Summer	1999	562.597	7990.72	13003.4	0.0704063	0.0432655	4.17277	2.3159	4.63543
4965	Early	East	EE	Summer	1999	2002.01	7990.72	13003.4	0.250542	0.153961	2.76291	2.3159	4.63543
4965	Early	East	EE	Summer	1999	666.784	7990.72	13003.4	0.0834448	0.0512778	1.12474	2.3159	4.63543
4965	Early	East	EE	Summer	1999	1472.25	7990.72	13003.4	0.184245	0.11322	1.12474	2.3159	4.63543
4965	Early	East	EE	Summer	1999	2266.09	7990.72	13003.4	0.283591	0.17427	2.76291	2.3159	4.63543
4965	Early	East	EE	Summer	1999	2627.79	7990.72	13003.4	0.328856	0.202086	1.12474	2.3159	4.63543
4965	Early	East	EE	Summer	1999	1283.83	7990.72	13003.4	0.160665	0.0987303	2.76291	2.3159	4.63543
4965	Early	East	EE	Summer	1999	1224.18	7990.72	13003.4	0.1532	0.094143	1.12474	2.3159	4.63543
4965	Early	East	EE	Summer	1999	15.4524	7990.72	13003.4	0.0019338	0.00118834	1.15423	2.3159	4.63543
4965	Early	East	EE	Summer	1999	0	7990.72	13003.4	0	0	1.15423	2.3159	4.63543
4965	Early	East	EE	Summer	1999	533.809	7990.72	13003.4	0.0668036	0.0410516	1.15423	2.3159	4.63543
4965	Early	East	EE	Summer	1999	772.97	7990.72	13003.4	0.0967334	0.0594438	1.51808	2.3159	4.63543
4965	Early	East	EE	Summer	1999	9089.01	7990.72	13003.4	1.13745	0.698973	0.914311	2.3159	4.63543
4965	Early	East	EE	Summer	1999	11127.3	7990.72	13003.4	1.39253	0.855728	1.20401	2.3159	4.63543
4965	Early	East	EE	Summer	1999	2700.35	7990.72	13003.4	0.337935	0.207665	2.51151	2.3159	4.63543
4965	Early	East	EE	Summer	1999	27272.2	7990.72	13003.4	3.41299	2.09732	0.00531502	2.3159	4.63543
4965	Early	East	EE	Summer	1999	25241.9	7990.72	13003.4	3.1589	1.94118	0.00531502	2.3159	4.63543
4965	Early	East	EE	Summer	1999	26268.3	7990.72	13003.4	3.28735	2.02011	0.00531502	2.3159	4.63543
4965	Early	East	EE	Summer	1999	25311.4	7990.72	13003.4	3.1676	1.94653	0.00531502	2.3159	4.63543
4965	Early	East	EE	Summer	1999	26012.7	7990.72	13003.4	3.25537	2.00046	0.00531501	2.3159	4.63543
4965	Early	East	EE	Summer	1999	25380.5	7990.72	13003.4	3.17625	1.95184	0.00531501	2.3159	4.63543
4965	Early	East	EE	Summer	1999	25225.1	7990.72	13003.4	3.1568	1.93989	0.00531501	2.3159	4.63543
4965	Early	East	EE	Summer	1999	24975.8	7990.72	13003.4	3.1256	1.92072	0.00531501	2.3159	4.63543
4965	Early	East	EE	Summer	1999	25689.4	7990.72	13003.4	3.21491	1.9756	0.00531501	2.3159	4.63543
4965	Early	East	EE	Summer	1999	25761.5	7990.72	13003.4	3.22393	1.98114	0.00531501	2.3159	4.63543
4965	Early	East	EE	Summer	1999	25628.8	7990.72	13003.4	3.20732	1.97093	0.00531501	2.3159	4.63543
4965	Early	East	EE	Summer	1999	25593.6	7990.72	13003.4	3.20291	1.96823	0.00531501	2.3159	4.63543
4965	Early	East	EE	Summer	1999	24654.9	7990.72	13003.4	3.08545	1.89604	0.00531501	2.3159	4.63543
4965	Early	East	EE	Summer	1999	24825.2	7990.72	13003.4	3.10676	1.90914	0.00531501	2.3159	4.63543
4966	Early	East	EE	Summer	1999	17129.9	7990.72	18554.8	2.14372	0.923204	0.000482191	2.29894	4.04269
4966	Early	East	EE	Summer	1999	6397	7990.72	18554.8	0.800553	0.344762	0.000482191	2.29894	4.04269
4966	Early	East	EE	Summer	1999	9311.77	7990.72	18554.8	1.16532	0.501852	0.000241096	2.29894	4.04269
4966	Early	East	EE	Summer	1999	8799.12	7990.72	18554.8	1.10117	0.474223	0.00382668	2.29894	4.04269
4966	Early	East	EE	Summer	1999	6784.38	7990.72	18554.8	0.849033	0.36564	0.00382668	2.29894	4.04269
4966	Early	East	EE	Summer	1999	1312.36	7990.72	18554.8	0.164236	0.0707289	0.00807905	2.29894	4.04269
4966	Early	East	EE	Summer	1999	3345.47	7990.72	18554.8	0.41867	0.180302	0.00793078	2.29894	4.04269
4966	Early	East	EE	Summer	1999	2938.97	7990.72	18554.8	0.367798	0.158394	0.00793078	2.29894	4.04269
4966	Early	East	EE	Summer	1999	3063.6	7990.72	18554.8	0.383395	0.165111	0.00782062	2.29894	4.04269
4966	Early	East	EE	Summer	1999	2265.98	7990.72	18554.8	0.283577	0.122124	0.00787846	2.29894	4.04269
4966	Early	East	EE	Summer	1999	371.988	7990.72	18554.8	0.0465525	0.0200481	0.00817188	2.29894	4.04269
4966	Early	East	EE	Summer	1999	127.289	7990.72	18554.8	0.0159296	0.00686015	0.00817188	2.29894	4.04269
4966	Early	East	EE	Summer	1999	15316.5	7990.72	18554.8	1.91679	0.825473	0.00382668	2.29894	4.04269
4966	Early	East	EE	Summer	1999	16404.6	7990.72	18554.8	2.05296	0.884118	0.000241096	2.29894	4.04269
4966	Early	East	EE	Summer	1999	6158.39	7990.72	18554.8	0.770693	0.331903	0.000482191	2.29894	4.04269
4966	Early	East	EE	Summer	1999	7715.94	7990.72	18554.8	0.965613	0.415846	0.000482191	2.29894	4.04269
4966	Early	East	EE	Summer	1999	10557.1	7990.72	18554.8	1.32117	0.568969	0.00733956	2.29894	4.04269
4966	Early	East	EE	Summer	1999	8141.3	7990.72	18554.8	1.01884	0.438771	0.00733956	2.29894	4.04269
4966	Early	East	EE	Summer	1999	7581.13	7990.72	18554.8	0.948742	0.40858	0.00972225	2.29894	4.04269
4966	Early	East	EE	Summer	1999	7785.21	7990.72	18554.8	0.974282	0.419579	0.00972225	2.29894	4.04269
4966	Early	East	EE	Summer	1999	8290.37	7990.72	18554.8	1.0375	0.446804	0.00972225	2.29894	4.04269
4966	Early	East	EE	Summer	1999	8220.72	7990.72	18554.8	1.02878	0.443051	0.000482191	2.29894	4.04269
4966	Early	East	EE	Summer	1999	4397.06	7990.72	18554.8	0.550271	0.236977	0.000482191	2.29894	4.04269
4966	Early	East	EE	Summer	1999	7081.86	7990.72	18554.8	0.886261	0.381673	0.000482191	2.29894	4.04269
4966	Early	East	EE	Summer	1999	5623.12	7990.72	18554.8	0.703707	0.303055	0.000482191	2.29894	4.04269
4966	Early	East	EE	Summer	1999	1053.47	7990.72	18554.8	0.131837	0.0567762	0.000482191	2.29894	4.04269
4966	Early	East	EE	Summer	1999	17017.1	7990.72	18554.8	2.12961	0.917128	0.000482191	2.29894	4.04269
4966	Early	East	EE	Summer	1999	8448.13	7990.72	18554.8	1.05724	0.455307	0.000482191	2.29894	4.04269
4966	Early	East	EE	Summer	1999	11011.3	7990.72	18554.8	1.37802	0.593449	0.00400816	2.29894	4.04269
4966	Early	East	EE	Summer	1999	11708.5	7990.72	18554.8	1.46526	0.631023	0.000482191	2.29894	4.04269
4975	Early	East	EE	Summer	1999	0	7990.72	16934.9	0	0	3.78239	1.75503	3.42557
4975	Early	East	EE	Summer	1999	1104.47	7990.72	16934.9	0.13822	0.065219	3.78239	1.75503	3.42557
4975	Early	East	EE	Summer	1999	1854.12	7990.72	16934.9	0.232034	0.109485	3.78239	1.75503	3.42557
4975	Early	East	EE	Summer	1999	14349.7	7990.72	16934.9	1.7958	0.84735	1.15792	1.75503	3.42557
4975	Early	East	EE	Summer	1999	44.1915	7990.72	16934.9	0.00553035	0.0026095	0.00445687	1.75503	3.42557
4975	Early	East	EE	Summer	1999	3559.87	7990.72	16934.9	0.445501	0.21021	0.00421577	1.75503	3.42557
4975	Early	East	EE	Summer	1999	2521.63	7990.72	16934.9	0.315569	0.148902	0.00421577	1.75503	3.42557
4975	Early	East	EE	Summer	1999	5874.15	7990.72	16934.9	0.735122	0.346868	0.000723287	1.75503	3.42557
4975	Early	East	EE	Summer	1999	2527.36	7990.72	16934.9	0.316287	0.14924	0.00212532	1.75503	3.42557
4975	Early	East	EE	Summer	1999	3950.02	7990.72	16934.9	0.494326	0.233248	0.00212532	1.75503	3.42557
4975	Early	East	EE	Summer	1999	2099.54	7990.72	16934.9	0.262747	0.123977	0.00212532	1.75503	3.42557
4975	Early	East	EE	Summer	1999	7658.77	7990.72	16934.9	0.958459	0.452249	0.000241096	1.75503	3.42557
4975	Early	East	EE	Summer	1999	7008.48	7990.72	16934.9	0.877077	0.413849	0.000241096	1.75503	3.42557
4975	Early	East	EE	Summer	1999	9118.55	7990.72	16934.9	1.14114	0.538449	0.000241096	1.75503	3.42557
4975	Early	East	EE	Summer	1999	6582.83	7990.72	16934.9	0.82381	0.388715	0.000482191	1.75503	3.42557
4975	Early	East	EE	Summer	1999	8055.58	7990.72	16934.9	1.00812	0.475681	0.000482191	1.75503	3.42557
4975	Early	East	EE	Summer	1999	5097.2	7990.72	16934.9	0.637891	0.300989	0.000482191	1.75503	3.42557
4975	Early	East	EE	Summer	1999	1923.72	7990.72	16934.9	0.240744	0.113595	0.000482191	1.75503	3.42557
4975	Early	East	EE	Summer	1999	5559.44	7990.72	16934.9	0.695737	0.328284	0.000482191	1.75503	3.42557
4975	Early	East	EE	Summer	1999	5582.77	7990.72	16934.9	0.698656	0.329661	0.00386382	1.75503	3.42557
4975	Early	East	EE	Summer	1999	15258.4	7990.72	16934.9	1.90952	0.901008	0.00971567	1.75503	3.42557
4975	Early	East	EE	Summer	1999	7504.78	7990.72	16934.9	0.939187	0.443156	5.5907	1.75503	3.42557
4975	Early	East	EE	Summer	1999	5832.27	7990.72	16934.9	0.729881	0.344394	5.5907	1.75503	3.42557
4975	Early	East	EE	Summer	1999	5593.57	7990.72	16934.9	0.700009	0.330299	5.5907	1.75503	3.42557
4975	Early	East	EE	Summer	1999	6385	7990.72	16934.9	0.799052	0.377033	5.5907	1.75503	3.42557
4975	Early	East	EE	Summer	1999	5861.48	7990.72	16934.9	0.733536	0.346119	5.5907	1.75503	3.42557
4975	Early	East	EE	Summer	1999	6402.7	7990.72	16934.9	0.801267	0.378078	5.5907	1.75503	3.42557
4975	Early	East	EE	Summer	1999	6654.43	7990.72	16934.9	0.83277	0.392943	5.17075	1.75503	3.42557
4975	Early	East	EE	Summer	1999	7174.53	7990.72	16934.9	0.897858	0.423655	5.5907	1.75503	3.42557
4975	Early	East	EE	Summer	1999	13518.3	7990.72	16934.9	1.69175	0.798255	5.17075	1.75503	3.42557
4975	Early	East	EE	Summer	1999	14284.4	7990.72	16934.9	1.78763	0.843493	0.0118914	1.75503	3.42557
4975	Early	East	EE	Summer	1999	12727.7	7990.72	16934.9	1.5928	0.751565	0.0118914	1.75503	3.42557
4977	Early	East	EE	Summer	1999	23196.7	7990.72	78084	2.90295	0.297074	0.00386382	0	8.62564
4977	Early	East	EE	Summer	1999	18950.9	7990.72	78084	2.37161	0.242699	0.00386382	0	8.62564
4977	Early	East	EE	Summer	1999	18835.6	7990.72	78084	2.35718	0.241222	0.00386382	0	8.62564
4977	Early	East	EE	Summer	1999	13268.7	7990.72	78084	1.66051	0.169928	0.000482191	0	8.62564
4977	Early	East	EE	Summer	1999	107.603	7990.72	78084	0.013466	0.00137805	0.00445687	0	8.62564
4977	Early	East	EE	Summer	1999	3171.53	7990.72	78084	0.396902	0.0406169	0.00421577	0	8.62564
4977	Early	East	EE	Summer	1999	3051.87	7990.72	78084	0.381927	0.0390845	0.00421577	0	8.62564
4977	Early	East	EE	Summer	1999	3972.63	7990.72	78084	0.497155	0.0508764	0.00421577	0	8.62564
4977	Early	East	EE	Summer	1999	2220.23	7990.72	78084	0.277852	0.0284339	0.00212532	0	8.62564
4977	Early	East	EE	Summer	1999	4548.23	7990.72	78084	0.56919	0.058248	0.00212532	0	8.62564
4977	Early	East	EE	Summer	1999	2173.27	7990.72	78084	0.271974	0.0278324	0.00212532	0	8.62564
4977	Early	East	EE	Summer	1999	2741.04	7990.72	78084	0.343027	0.0351037	0.00212532	0	8.62564
4977	Early	East	EE	Summer	1999	7365.69	7990.72	78084	0.921781	0.0943304	0.00212532	0	8.62564
4977	Early	East	EE	Summer	1999	5874.23	7990.72	78084	0.735131	0.0752296	0.00421577	0	8.62564
4977	Early	East	EE	Summer	1999	86.991	7990.72	78084	0.0108865	0.00111407	0.00421577	0	8.62564
4977	Early	East	EE	Summer	1999	503.965	7990.72	78084	0.0630688	0.00645414	0.00418544	0	8.62564
4977	Early	East	EE	Summer	1999	7134.78	7990.72	78084	0.892883	0.0913731	0.00445687	0	8.62564
4977	Early	East	EE	Summer	1999	3624.37	7990.72	78084	0.453572	0.0464162	0.00421577	0	8.62564
4977	Early	East	EE	Summer	1999	3996.67	7990.72	78084	0.500164	0.0511842	0.00421577	0	8.62564
4977	Early	East	EE	Summer	1999	8581.91	7990.72	78084	1.07398	0.109906	0.00421577	0	8.62564
4977	Early	East	EE	Summer	1999	8275.49	7990.72	78084	1.03564	0.105982	0.00421577	0	8.62564
4977	Early	East	EE	Summer	1999	6348.09	7990.72	78084	0.794433	0.0812982	0.00421577	0	8.62564
4977	Early	East	EE	Summer	1999	5450.9	7990.72	78084	0.682153	0.0698081	0.00421577	0	8.62564
4977	Early	East	EE	Summer	1999	5456.98	7990.72	78084	0.682914	0.069886	0.00421577	0	8.62564
4977	Early	East	EE	Summer	1999	5838.65	7990.72	78084	0.730679	0.074774	0.00421577	0	8.62564
4977	Early	East	EE	Summer	1999	6263.56	7990.72	78084	0.783854	0.0802156	0.00421577	0	8.62564
4977	Early	East	EE	Summer	1999	6027.46	7990.72	78084	0.754307	0.077192	0.00421577	0	8.62564
4977	Early	East	EE	Summer	1999	4851.85	7990.72	78084	0.607186	0.0621363	0.00421577	0	8.62564
4977	Early	East	EE	Summer	1999	4982.14	7990.72	78084	0.623491	0.0638049	0.00168767	0	8.62564
4977	Early	East	EE	Summer	1999	5623.16	7990.72	78084	0.703712	0.0720143	0.000964383	0	8.62564
4977	Early	East	EE	Summer	1999	4936.1	7990.72	78084	0.617729	0.0632153	0.000964383	0	8.62564
5071	Early	East	EE	Summer	1999	13368.6	7990.72	11521.2	1.67301	1.16035	0.000482191	2.81975	1.03644
5071	Early	East	EE	Summer	1999	7924.26	7990.72	11521.2	0.991683	0.687799	0.000482191	2.81975	1.03644
5071	Early	East	EE	Summer	1999	2914.61	7990.72	11521.2	0.36475	0.252978	0.000482191	2.81975	1.03644
5071	Early	East	EE	Summer	1999	13365.1	7990.72	11521.2	1.67257	1.16004	0.000482191	2.81975	1.03644
5071	Early	East	EE	Summer	1999	13343.4	7990.72	11521.2	1.66986	1.15816	0.000482191	2.81975	1.03644
5071	Early	East	EE	Summer	1999	14454.6	7990.72	11521.2	1.80892	1.25461	0.000482191	2.81975	1.03644
5071	Early	East	EE	Summer	1999	13407.5	7990.72	11521.2	1.67789	1.16373	0.000482191	2.81975	1.03644
5071	Early	East	EE	Summer	1999	18233.9	7990.72	11521.2	2.28188	1.58264	0.000482191	2.81975	1.03644
5071	Early	East	EE	Summer	1999	17190.9	7990.72	11521.2	2.15136	1.49211	0.000482191	2.81975	1.03644
5071	Early	East	EE	Summer	1999	19158.3	7990.72	11521.2	2.39756	1.66287	0.000482191	2.81975	1.03644
5071	Early	East	EE	Summer	1999	27730.9	7990.72	11521.2	3.47038	2.40694	0.000482191	2.81975	1.03644
5071	Early	East	EE	Summer	1999	27699.4	7990.72	11521.2	3.46644	2.40421	1.1827	2.81975	1.03644
5071	Early	East	EE	Summer	1999	25586.2	7990.72	11521.2	3.20199	2.2208	1.1827	2.81975	1.03644
5071	Early	East	EE	Summer	1999	17647.5	7990.72	11521.2	2.2085	1.53174	1.20401	2.81975	1.03644
5071	Early	East	EE	Summer	1999	9351.83	7990.72	11521.2	1.17034	0.811707	2.34764	2.81975	1.03644
5071	Early	East	EE	Summer	1999	691.821	7990.72	11521.2	0.086578	0.0600477	2.51151	2.81975	1.03644
5071	Early	East	EE	Summer	1999	3201.09	7990.72	11521.2	0.400601	0.277844	2.5018	2.81975	1.03644
5071	Early	East	EE	Summer	1999	1369.85	7990.72	11521.2	0.171431	0.118899	2.57082	2.81975	1.03644
5071	Early	East	EE	Summer	1999	1178.35	7990.72	11521.2	0.147464	0.102276	2.06711	2.81975	1.03644
5071	Early	East	EE	Summer	1999	1366.67	7990.72	11521.2	0.171032	0.118622	2.06711	2.81975	1.03644
5071	Early	East	EE	Summer	1999	625.016	7990.72	11521.2	0.0782178	0.0542493	2.06711	2.81975	1.03644
5071	Early	East	EE	Summer	1999	1115.5	7990.72	11521.2	0.1396	0.096822	2.06711	2.81975	1.03644
5071	Early	East	EE	Summer	1999	1192.48	7990.72	11521.2	0.149234	0.103504	2.06711	2.81975	1.03644
5071	Early	East	EE	Summer	1999	403.289	7990.72	11521.2	0.0504696	0.0350041	2.81679	2.81975	1.03644
5071	Early	East	EE	Summer	1999	782.523	7990.72	11521.2	0.0979289	0.0679203	2.06711	2.81975	1.03644
5071	Early	East	EE	Summer	1999	1005.56	7990.72	11521.2	0.12584	0.0872788	2.81679	2.81975	1.03644
5071	Early	East	EE	Summer	1999	1020.3	7990.72	11521.2	0.127685	0.0885582	2.06711	2.81975	1.03644
5071	Early	East	EE	Summer	1999	691.997	7990.72	11521.2	0.0866001	0.060063	2.06711	2.81975	1.03644
5071	Early	East	EE	Summer	1999	438.122	7990.72	11521.2	0.0548288	0.0380275	2.06711	2.81975	1.03644
5071	Early	East	EE	Summer	1999	1123.45	7990.72	11521.2	0.140595	0.097512	2.81679	2.81975	1.03644
5071	Early	East	EE	Summer	1999	541.982	7990.72	11521.2	0.0678265	0.0470422	2.06711	2.81975	1.03644
5072	Early	East	EE	Summer	1999	15009.3	7990.72	19921.3	1.87835	0.753431	0.250745	0.651595	1.94745
5072	Early	East	EE	Summer	1999	9840.75	7990.72	19921.3	1.23152	0.493981	0.00688548	0.651595	1.94745
5072	Early	East	EE	Summer	1999	1456.62	7990.72	19921.3	0.182288	0.0731185	0.00688548	0.651595	1.94745
5072	Early	East	EE	Summer	1999	5890.87	7990.72	19921.3	0.737214	0.295707	0.000723287	0.651595	1.94745
5072	Early	East	EE	Summer	1999	2881.09	7990.72	19921.3	0.360555	0.144624	0.00119881	0.651595	1.94745
5072	Early	East	EE	Summer	1999	2973.76	7990.72	19921.3	0.372152	0.149275	0.00119881	0.651595	1.94745
5072	Early	East	EE	Summer	1999	2989.03	7990.72	19921.3	0.374062	0.150042	0.00406568	0.651595	1.94745
5072	Early	East	EE	Summer	1999	10759.1	7990.72	19921.3	1.34644	0.540078	0.00181121	0.651595	1.94745
5072	Early	East	EE	Summer	1999	8146.76	7990.72	19921.3	1.01953	0.408947	0.00421577	0.651595	1.94745
5072	Early	East	EE	Summer	1999	8298.85	7990.72	19921.3	1.03856	0.416582	0.00421577	0.651595	1.94745
5072	Early	East	EE	Summer	1999	5111.55	7990.72	19921.3	0.639686	0.256587	0.00421577	0.651595	1.94745
5072	Early	East	EE	Summer	1999	7877.23	7990.72	19921.3	0.985797	0.395417	0.00421577	0.651595	1.94745
5072	Early	East	EE	Summer	1999	7428.92	7990.72	19921.3	0.929693	0.372913	0.000723287	0.651595	1.94745
5072	Early	East	EE	Summer	1999	5870.45	7990.72	19921.3	0.734659	0.294682	0.000723287	0.651595	1.94745
5072	Early	East	EE	Summer	1999	3595.51	7990.72	19921.3	0.44996	0.180486	0.00972225	0.651595	1.94745
5072	Early	East	EE	Summer	1999	20063.1	7990.72	19921.3	2.5108	1.00712	0.00386382	0.651595	1.94745
5072	Early	East	EE	Summer	1999	21012.2	7990.72	19921.3	2.62957	1.05476	0.00386382	0.651595	1.94745
5072	Early	East	EE	Summer	1999	21381.7	7990.72	19921.3	2.67582	1.07331	0.00386382	0.651595	1.94745
5072	Early	East	EE	Summer	1999	20205.8	7990.72	19921.3	2.52866	1.01428	0.00386382	0.651595	1.94745
5072	Early	East	EE	Summer	1999	20059.2	7990.72	19921.3	2.51032	1.00692	0.00386382	0.651595	1.94745
5072	Early	East	EE	Summer	1999	20224.4	7990.72	19921.3	2.53098	1.01521	0.00386382	0.651595	1.94745
5072	Early	East	EE	Summer	1999	22150.3	7990.72	19921.3	2.77201	1.11189	0.00386382	0.651595	1.94745
5072	Early	East	EE	Summer	1999	21113.3	7990.72	19921.3	2.64223	1.05983	0.00386382	0.651595	1.94745
5072	Early	East	EE	Summer	1999	21047.3	7990.72	19921.3	2.63397	1.05652	0.00386382	0.651595	1.94745
5072	Early	East	EE	Summer	1999	20620.2	7990.72	19921.3	2.58051	1.03508	0.00386382	0.651595	1.94745
5072	Early	East	EE	Summer	1999	20887	7990.72	19921.3	2.61391	1.04848	0.00386382	0.651595	1.94745
5072	Early	East	EE	Summer	1999	21998.4	7990.72	19921.3	2.75299	1.10426	0.00386382	0.651595	1.94745
5072	Early	East	EE	Summer	1999	22167.2	7990.72	19921.3	2.77412	1.11274	0.00386382	0.651595	1.94745
5072	Early	East	EE	Summer	1999	22294.3	7990.72	19921.3	2.79002	1.11912	0.00386382	0.651595	1.94745
5073	Early	East	EE	Summer	1999	11344.7	7990.72	23597	1.41973	0.480767	0.457338	0.776322	1.91894
5073	Early	East	EE	Summer	1999	20696.2	7990.72	23597	2.59003	0.877071	1.15792	0.776322	1.91894
5073	Early	East	EE	Summer	1999	26879.7	7990.72	23597	3.36387	1.13912	0.000482191	0.776322	1.91894
5073	Early	East	EE	Summer	1999	9182.83	7990.72	23597	1.14919	0.389153	0.00386382	0.776322	1.91894
5073	Early	East	EE	Summer	1999	7048.71	7990.72	23597	0.882112	0.298712	0.00410492	0.776322	1.91894
5073	Early	East	EE	Summer	1999	5129.36	7990.72	23597	0.641915	0.217374	0.00386382	0.776322	1.91894
5073	Early	East	EE	Summer	1999	7180.87	7990.72	23597	0.898651	0.304313	0.00386382	0.776322	1.91894
5073	Early	East	EE	Summer	1999	5753.47	7990.72	23597	0.720019	0.243822	0.00386382	0.776322	1.91894
5073	Early	East	EE	Summer	1999	8509.17	7990.72	23597	1.06488	0.360604	0.00386382	0.776322	1.91894
5073	Early	East	EE	Summer	1999	1098.88	7990.72	23597	0.13752	0.0465688	0.00410492	0.776322	1.91894
5073	Early	East	EE	Summer	1999	3412.22	7990.72	23597	0.427023	0.144604	0.00386382	0.776322	1.91894
5073	Early	East	EE	Summer	1999	2930.75	7990.72	23597	0.366769	0.1242	0.00386382	0.776322	1.91894
5073	Early	East	EE	Summer	1999	3928.96	7990.72	23597	0.49169	0.166503	0.00386382	0.776322	1.91894
5073	Early	East	EE	Summer	1999	8623.11	7990.72	23597	1.07914	0.365433	0.00386382	0.776322	1.91894
5073	Early	East	EE	Summer	1999	6287.87	7990.72	23597	0.786896	0.266469	0.015392	0.776322	1.91894
5073	Early	East	EE	Summer	1999	8205.65	7990.72	23597	1.0269	0.347742	0.00410492	0.776322	1.91894
5073	Early	East	EE	Summer	1999	8682.22	7990.72	23597	1.08654	0.367938	0.015392	0.776322	1.91894
5073	Early	East	EE	Summer	1999	6665.66	7990.72	23597	0.834175	0.282479	0.015392	0.776322	1.91894
5073	Early	East	EE	Summer	1999	7088.46	7990.72	23597	0.887087	0.300397	0.015392	0.776322	1.91894
5073	Early	East	EE	Summer	1999	6412.18	7990.72	23597	0.802453	0.271737	0.015392	0.776322	1.91894
5073	Early	East	EE	Summer	1999	6972.31	7990.72	23597	0.872551	0.295475	0.015392	0.776322	1.91894
5073	Early	East	EE	Summer	1999	5174.44	7990.72	23597	0.647557	0.219284	0.015392	0.776322	1.91894
5073	Early	East	EE	Summer	1999	6522.04	7990.72	23597	0.816202	0.276393	0.015392	0.776322	1.91894
5073	Early	East	EE	Summer	1999	6823.4	7990.72	23597	0.853915	0.289164	0.015392	0.776322	1.91894
5073	Early	East	EE	Summer	1999	6061.98	7990.72	23597	0.758628	0.256896	0.015392	0.776322	1.91894
5073	Early	East	EE	Summer	1999	5140.8	7990.72	23597	0.643347	0.217859	0.00628102	0.776322	1.91894
5073	Early	East	EE	Summer	1999	7096.54	7990.72	23597	0.888098	0.300739	0.015392	0.776322	1.91894
5073	Early	East	EE	Summer	1999	4043.84	7990.72	23597	0.506067	0.171371	0.00778961	0.776322	1.91894
5073	Early	East	EE	Summer	1999	5656.5	7990.72	23597	0.707884	0.239713	0.00778961	0.776322	1.91894
5073	Early	East	EE	Summer	1999	5337.49	7990.72	23597	0.667962	0.226194	0.00628102	0.776322	1.91894
5240	Early	East	EE	Summer	1999	21.9317	7990.72	31419.8	0.00274464	0.000698021	0.00610813	0.230831	4.46071
5240	Early	East	EE	Summer	1999	96.9946	7990.72	31419.8	0.0121384	0.00308705	0.00586704	0.230831	4.46071
5240	Early	East	EE	Summer	1999	231.392	7990.72	31419.8	0.0289575	0.00736452	0.00610813	0.230831	4.46071
5240	Early	East	EE	Summer	1999	200.404	7990.72	31419.8	0.0250795	0.00637826	0.00606958	0.230831	4.46071
5240	Early	East	EE	Summer	1999	3752.85	7990.72	31419.8	0.469651	0.119442	0.00825207	0.230831	4.46071
5240	Early	East	EE	Summer	1999	19118.2	7990.72	31419.8	2.39254	0.608475	1.12592	0.230831	4.46071
5240	Early	East	EE	Summer	1999	21244.4	7990.72	31419.8	2.65863	0.676145	1.12592	0.230831	4.46071
5240	Early	East	EE	Summer	1999	22294.8	7990.72	31419.8	2.79009	0.709578	0.00386382	0.230831	4.46071
5240	Early	East	EE	Summer	1999	20610.9	7990.72	31419.8	2.57935	0.655983	0.00386382	0.230831	4.46071
5240	Early	East	EE	Summer	1999	18553.1	7990.72	31419.8	2.32184	0.590492	0.00386382	0.230831	4.46071
5240	Early	East	EE	Summer	1999	20125	7990.72	31419.8	2.51855	0.640521	0.00386382	0.230831	4.46071
5240	Early	East	EE	Summer	1999	19843.8	7990.72	31419.8	2.48336	0.63157	0.00386382	0.230831	4.46071
5240	Early	East	EE	Summer	1999	21988.5	7990.72	31419.8	2.75176	0.69983	1.12592	0.230831	4.46071
5240	Early	East	EE	Summer	1999	18515.9	7990.72	31419.8	2.31718	0.589307	0.00386382	0.230831	4.46071
5240	Early	East	EE	Summer	1999	18805.8	7990.72	31419.8	2.35346	0.598535	0.00386382	0.230831	4.46071
5240	Early	East	EE	Summer	1999	18455	7990.72	31419.8	2.30955	0.587369	0.00386382	0.230831	4.46071
5240	Early	East	EE	Summer	1999	15916.8	7990.72	31419.8	1.99191	0.506584	0.00386382	0.230831	4.46071
5240	Early	East	EE	Summer	1999	16706.6	7990.72	31419.8	2.09075	0.531722	0.00386382	0.230831	4.46071
5240	Early	East	EE	Summer	1999	13334.4	7990.72	31419.8	1.66873	0.424394	0.00386382	0.230831	4.46071
5240	Early	East	EE	Summer	1999	17734.8	7990.72	31419.8	2.21943	0.564447	0.00386382	0.230831	4.46071
5240	Early	East	EE	Summer	1999	15882	7990.72	31419.8	1.98756	0.505477	0.00386382	0.230831	4.46071
5240	Early	East	EE	Summer	1999	13892.3	7990.72	31419.8	1.73856	0.442152	0.00386382	0.230831	4.46071
5240	Early	East	EE	Summer	1999	18461.5	7990.72	31419.8	2.31037	0.587575	0.00386382	0.230831	4.46071
5240	Early	East	EE	Summer	1999	14924.1	7990.72	31419.8	1.86768	0.47499	0.00386382	0.230831	4.46071
5240	Early	East	EE	Summer	1999	17528.7	7990.72	31419.8	2.19363	0.557887	0.00386382	0.230831	4.46071
5240	Early	East	EE	Summer	1999	14809.3	7990.72	31419.8	1.85331	0.471336	0.00386382	0.230831	4.46071
5240	Early	East	EE	Summer	1999	23302.9	7990.72	31419.8	2.91625	0.741664	1.19461	0.230831	4.46071
5240	Early	East	EE	Summer	1999	8260.94	7990.72	31419.8	1.03382	0.262921	0.0184952	0.230831	4.46071
5240	Early	East	EE	Summer	1999	18551.6	7990.72	31419.8	2.32164	0.590441	0.0184952	0.230831	4.46071
5240	Early	East	EE	Summer	1999	12153.5	7990.72	31419.8	1.52095	0.386811	0.00386382	0.230831	4.46071
5241	Early	East	EE	Summer	1999	18279.6	7990.72	11769.9	2.28761	1.55309	2.51151	2.45737	7.85552
5241	Early	East	EE	Summer	1999	16295	7990.72	11769.9	2.03924	1.38446	2.51151	2.45737	7.85552
5241	Early	East	EE	Summer	1999	18590.8	7990.72	11769.9	2.32654	1.57952	2.51151	2.45737	7.85552
5241	Early	East	EE	Summer	1999	12237.1	7990.72	11769.9	1.53142	1.0397	2.51151	2.45737	7.85552
5241	Early	East	EE	Summer	1999	10691.7	7990.72	11769.9	1.33802	0.908399	2.51151	2.45737	7.85552
5241	Early	East	EE	Summer	1999	13307.5	7990.72	11769.9	1.66536	1.13064	2.51151	2.45737	7.85552
5241	Early	East	EE	Summer	1999	13844.4	7990.72	11769.9	1.73256	1.17626	2.51151	2.45737	7.85552
5241	Early	East	EE	Summer	1999	11824.7	7990.72	11769.9	1.47981	1.00466	2.51151	2.45737	7.85552
5241	Early	East	EE	Summer	1999	10971	7990.72	11769.9	1.37297	0.932127	2.51151	2.45737	7.85552
5241	Early	East	EE	Summer	1999	10676.9	7990.72	11769.9	1.33616	0.907137	2.51151	2.45737	7.85552
5241	Early	East	EE	Summer	1999	11472.8	7990.72	11769.9	1.43577	0.974761	2.51151	2.45737	7.85552
5241	Early	East	EE	Summer	1999	11594.7	7990.72	11769.9	1.45102	0.985115	2.51151	2.45737	7.85552
5241	Early	East	EE	Summer	1999	10480.2	7990.72	11769.9	1.31155	0.890428	2.51151	2.45737	7.85552
5241	Early	East	EE	Summer	1999	11112	7990.72	11769.9	1.39061	0.944103	2.51151	2.45737	7.85552
5241	Early	East	EE	Summer	1999	10375.1	7990.72	11769.9	1.2984	0.881498	2.51151	2.45737	7.85552
5241	Early	East	EE	Summer	1999	11019.3	7990.72	11769.9	1.37901	0.936226	2.51151	2.45737	7.85552
5241	Early	East	EE	Summer	1999	11459.1	7990.72	11769.9	1.43406	0.9736	2.51151	2.45737	7.85552
5241	Early	East	EE	Summer	1999	11174.3	7990.72	11769.9	1.39841	0.949397	2.51151	2.45737	7.85552
5241	Early	East	EE	Summer	1999	14998	7990.72	11769.9	1.87692	1.27427	2.51151	2.45737	7.85552
5241	Early	East	EE	Summer	1999	8317.79	7990.72	11769.9	1.04093	0.706702	2.51151	2.45737	7.85552
5241	Early	East	EE	Summer	1999	10948.9	7990.72	11769.9	1.3702	0.930247	2.51151	2.45737	7.85552
5241	Early	East	EE	Summer	1999	5418.16	7990.72	11769.9	0.678057	0.460342	2.51151	2.45737	7.85552
5241	Early	East	EE	Summer	1999	6034.28	7990.72	11769.9	0.755161	0.512689	2.51151	2.45737	7.85552
5241	Early	East	EE	Summer	1999	10907	7990.72	11769.9	1.36496	0.926686	2.51151	2.45737	7.85552
5241	Early	East	EE	Summer	1999	9749.67	7990.72	11769.9	1.22012	0.828359	2.51151	2.45737	7.85552
5241	Early	East	EE	Summer	1999	20358.9	7990.72	11769.9	2.54782	1.72975	2.51151	2.45737	7.85552
5241	Early	East	EE	Summer	1999	22868.9	7990.72	11769.9	2.86193	1.943	2.51151	2.45737	7.85552
5241	Early	East	EE	Summer	1999	19269.8	7990.72	11769.9	2.41153	1.63722	2.51151	2.45737	7.85552
5241	Early	East	EE	Summer	1999	19049.2	7990.72	11769.9	2.38391	1.61847	2.51151	2.45737	7.85552
5241	Early	East	EE	Summer	1999	25187.5	7990.72	11769.9	3.15209	2.14	0.000482191	2.45737	7.85552
28386	Early	East	EE	Summer	1999	2304.65	7990.72	6091.88	0.288416	0.378315	4.13187	5.89888	3.46537
28386	Early	East	EE	Summer	1999	246.271	7990.72	6091.88	0.0308196	0.040426	4.13187	5.89888	3.46537
28386	Early	East	EE	Summer	1999	800.739	7990.72	6091.88	0.100209	0.131444	10.8013	5.89888	3.46537
28386	Early	East	EE	Summer	1999	395.779	7990.72	6091.88	0.0495298	0.0649683	10.8013	5.89888	3.46537
28386	Early	East	EE	Summer	1999	1294.36	7990.72	6091.88	0.161983	0.212473	19.3855	5.89888	3.46537
28386	Early	East	EE	Summer	1999	870.735	7990.72	6091.88	0.108968	0.142934	19.3855	5.89888	3.46537
28386	Early	East	EE	Summer	1999	1789.17	7990.72	6091.88	0.223906	0.293698	19.3855	5.89888	3.46537
28386	Early	East	EE	Summer	1999	0	7990.72	6091.88	0	0	4.3881	5.89888	3.46537
28386	Early	East	EE	Summer	1999	804.904	7990.72	6091.88	0.10073	0.132127	13.7209	5.89888	3.46537
28386	Early	East	EE	Summer	1999	742.836	7990.72	6091.88	0.0929624	0.121939	13.7209	5.89888	3.46537
28386	Early	East	EE	Summer	1999	271.429	7990.72	6091.88	0.033968	0.0445558	13.7209	5.89888	3.46537
28386	Early	East	EE	Summer	1999	275.98	7990.72	6091.88	0.0345376	0.0453029	13.7209	5.89888	3.46537
28386	Early	East	EE	Summer	1999	1025.04	7990.72	6091.88	0.128279	0.168264	19.1663	5.89888	3.46537
28386	Early	East	EE	Summer	1999	853.432	7990.72	6091.88	0.106803	0.140093	19.3855	5.89888	3.46537
28386	Early	East	EE	Summer	1999	95.3355	7990.72	6091.88	0.0119308	0.0156496	19.3855	5.89888	3.46537
28386	Early	East	EE	Summer	1999	839.344	7990.72	6091.88	0.10504	0.137781	19.3855	5.89888	3.46537
28386	Early	East	EE	Summer	1999	502.545	7990.72	6091.88	0.0628911	0.0824942	19.3855	5.89888	3.46537
28386	Early	East	EE	Summer	1999	914.757	7990.72	6091.88	0.114477	0.15016	19.3855	5.89888	3.46537
28386	Early	East	EE	Summer	1999	171.374	7990.72	6091.88	0.0214467	0.0281316	13.7209	5.89888	3.46537
28386	Early	East	EE	Summer	1999	145.756	7990.72	6091.88	0.0182406	0.0239262	12.8644	5.89888	3.46537
28386	Early	East	EE	Summer	1999	0	7990.72	6091.88	0	0	12.8644	5.89888	3.46537
28386	Early	East	EE	Summer	1999	4152.11	7990.72	6091.88	0.519616	0.681581	19.3855	5.89888	3.46537
28386	Early	East	EE	Summer	1999	2755.75	7990.72	6091.88	0.344869	0.452364	19.3855	5.89888	3.46537
28386	Early	East	EE	Summer	1999	2270.51	7990.72	6091.88	0.284144	0.372711	19.3855	5.89888	3.46537
28386	Early	East	EE	Summer	1999	3358.84	7990.72	6091.88	0.420343	0.551363	5.05129	5.89888	3.46537
28386	Early	East	EE	Summer	1999	1814.1	7990.72	6091.88	0.227026	0.29779	19.3855	5.89888	3.46537
28386	Early	East	EE	Summer	1999	2140.98	7990.72	6091.88	0.267934	0.351448	19.3855	5.89888	3.46537
28386	Early	East	EE	Summer	1999	8590.23	7990.72	6091.88	1.07503	1.41011	2.51151	5.89888	3.46537
28386	Early	East	EE	Summer	1999	8515.03	7990.72	6091.88	1.06561	1.39777	0.981039	5.89888	3.46537
28386	Early	East	EE	Summer	1999	897.919	7990.72	6091.88	0.11237	0.147396	5.12663	5.89888	3.46537
28386	Early	East	EE	Summer	1999	0	7990.72	6091.88	0	0	4.13187	5.89888	3.46537
28386	Early	East	EE	Summer	1999	284.758	7990.72	6091.88	0.0356361	0.0467438	5.12663	5.89888	3.46537
28386	Early	East	EE	Summer	1999	15290.9	7990.72	6091.88	1.91359	2.51005	0.981039	5.89888	3.46537
28386	Early	East	EE	Summer	1999	14432.9	7990.72	6091.88	1.80621	2.3692	0.981039	5.89888	3.46537
28386	Early	East	EE	Summer	1999	15156.3	7990.72	6091.88	1.89674	2.48795	0.981039	5.89888	3.46537
28386	Early	East	EE	Summer	1999	15855.9	7990.72	6091.88	1.98429	2.60279	2.08757	5.89888	3.46537
28386	Early	East	EE	Summer	1999	15460.1	7990.72	6091.88	1.93476	2.53782	0.981039	5.89888	3.46537
28386	Early	East	EE	Summer	1999	14282.5	7990.72	6091.88	1.78738	2.34451	0.981039	5.89888	3.46537
28386	Early	East	EE	Summer	1999	15763.5	7990.72	6091.88	1.97273	2.58763	0.981039	5.89888	3.46537
28386	Early	East	EE	Summer	1999	13.7649	7990.72	6091.88	0.00172261	0.00225955	13.2139	5.89888	3.46537
28386	Early	East	EE	Summer	1999	14836.7	7990.72	6091.88	1.85675	2.43549	0.981039	5.89888	3.46537
28386	Early	East	EE	Summer	1999	15095	7990.72	6091.88	1.88906	2.47788	0.981039	5.89888	3.46537
28387	Early	East	EE	Summer	1999	18191.1	7990.72	10899.7	2.27652	1.66895	0.000482191	3.03806	0.797557
28387	Early	East	EE	Summer	1999	18169.5	7990.72	10899.7	2.27383	1.66698	0.000482191	3.03806	0.797557
28387	Early	East	EE	Summer	1999	15971.4	7990.72	10899.7	1.99874	1.46531	0.00386382	3.03806	0.797557
28387	Early	East	EE	Summer	1999	7016.3	7990.72	10899.7	0.878057	0.643717	0.0118914	3.03806	0.797557
28387	Early	East	EE	Summer	1999	12935.6	7990.72	10899.7	1.61883	1.18679	5.17075	3.03806	0.797557
28387	Early	East	EE	Summer	1999	6862.53	7990.72	10899.7	0.858813	0.629609	6.01876	3.03806	0.797557
28387	Early	East	EE	Summer	1999	5392.92	7990.72	10899.7	0.674897	0.494778	5.17075	3.03806	0.797557
28387	Early	East	EE	Summer	1999	4791.65	7990.72	10899.7	0.599652	0.439614	5.17075	3.03806	0.797557
28387	Early	East	EE	Summer	1999	8092.9	7990.72	10899.7	1.01279	0.74249	0.00971567	3.03806	0.797557
28387	Early	East	EE	Summer	1999	7502.92	7990.72	10899.7	0.938954	0.688362	0.0118914	3.03806	0.797557
28387	Early	East	EE	Summer	1999	13314.7	7990.72	10899.7	1.66627	1.22157	0.00971567	3.03806	0.797557
28387	Early	East	EE	Summer	1999	6186.54	7990.72	10899.7	0.774216	0.56759	0.00971567	3.03806	0.797557
28387	Early	East	EE	Summer	1999	11209.9	7990.72	10899.7	1.40287	1.02846	0.00941499	3.03806	0.797557
28387	Early	East	EE	Summer	1999	12106.5	7990.72	10899.7	1.51507	1.11072	0.0118914	3.03806	0.797557
28387	Early	East	EE	Summer	1999	7368.6	7990.72	10899.7	0.922144	0.676038	5.17075	3.03806	0.797557
28387	Early	East	EE	Summer	1999	7291.81	7990.72	10899.7	0.912534	0.668993	5.5907	3.03806	0.797557
28387	Early	East	EE	Summer	1999	13797.4	7990.72	10899.7	1.72667	1.26585	0.00971567	3.03806	0.797557
28392	Early	East	EE	Summer	1999	14818	7990.72	25707.5	1.8544	0.576409	0.00386382	0.507813	5.21868
28392	Early	East	EE	Summer	1999	5414.66	7990.72	25707.5	0.677619	0.210626	0.00386382	0.507813	5.21868
28392	Early	East	EE	Summer	1999	2878.97	7990.72	25707.5	0.360289	0.11199	0.00972225	0.507813	5.21868
28392	Early	East	EE	Summer	1999	3679.79	7990.72	25707.5	0.460508	0.143141	0.00972225	0.507813	5.21868
28392	Early	East	EE	Summer	1999	4238.97	7990.72	25707.5	0.530487	0.164893	0.00972225	0.507813	5.21868
28392	Early	East	EE	Summer	1999	1928.31	7990.72	25707.5	0.241319	0.0750099	0.00972225	0.507813	5.21868
28392	Early	East	EE	Summer	1999	4436.37	7990.72	25707.5	0.555191	0.172571	0.00410492	0.507813	5.21868
28392	Early	East	EE	Summer	1999	142.718	7990.72	25707.5	0.0178605	0.00555163	0.0156331	0.507813	5.21868
28392	Early	East	EE	Summer	1999	2737.1	7990.72	25707.5	0.342535	0.106471	0.000723287	0.507813	5.21868
28392	Early	East	EE	Summer	1999	6433.63	7990.72	25707.5	0.805138	0.250263	0.000723287	0.507813	5.21868
28392	Early	East	EE	Summer	1999	13916.5	7990.72	25707.5	1.74158	0.54134	0.00119641	0.507813	5.21868
28392	Early	East	EE	Summer	1999	14787.5	7990.72	25707.5	1.85058	0.575222	0.000723287	0.507813	5.21868
28392	Early	East	EE	Summer	1999	14657.2	7990.72	25707.5	1.83428	0.570155	0.000723287	0.507813	5.21868
28392	Early	East	EE	Summer	1999	11138	7990.72	25707.5	1.39387	0.433259	0.000723287	0.507813	5.21868
28392	Early	East	EE	Summer	1999	8096.19	7990.72	25707.5	1.0132	0.314935	0.000723287	0.507813	5.21868
28392	Early	East	EE	Summer	1999	16190.3	7990.72	25707.5	2.02614	0.629789	0.000723287	0.507813	5.21868
28392	Early	East	EE	Summer	1999	16456.9	7990.72	25707.5	2.0595	0.64016	0.00119641	0.507813	5.21868
28392	Early	East	EE	Summer	1999	12447.8	7990.72	25707.5	1.55778	0.484209	0.000723287	0.507813	5.21868
28392	Early	East	EE	Summer	1999	14813.4	7990.72	25707.5	1.85383	0.576231	0.000723287	0.507813	5.21868
28392	Early	East	EE	Summer	1999	12537.7	7990.72	25707.5	1.56904	0.487707	0.000723287	0.507813	5.21868
28393	Early	East	EE	Summer	1999	12697	7990.72	13560.5	1.58897	0.936328	0.0109514	2.83905	0.542034
28393	Early	East	EE	Summer	1999	10825.4	7990.72	13560.5	1.35475	0.798308	6.80644	2.83905	0.542034
28393	Early	East	EE	Summer	1999	10587.8	7990.72	13560.5	1.32501	0.780784	6.80644	2.83905	0.542034
28393	Early	East	EE	Summer	1999	9000.42	7990.72	13560.5	1.12636	0.663725	6.37347	2.83905	0.542034
28393	Early	East	EE	Summer	1999	10248.9	7990.72	13560.5	1.2826	0.755794	6.80644	2.83905	0.542034
28393	Early	East	EE	Summer	1999	10033.4	7990.72	13560.5	1.25564	0.739904	6.80644	2.83905	0.542034
28393	Early	East	EE	Summer	1999	8041.86	7990.72	13560.5	1.0064	0.593038	6.33909	2.83905	0.542034
28393	Early	East	EE	Summer	1999	8521.07	7990.72	13560.5	1.06637	0.628376	6.33909	2.83905	0.542034
28393	Early	East	EE	Summer	1999	11813.3	7990.72	13560.5	1.47838	0.871158	6.80644	2.83905	0.542034
28393	Early	East	EE	Summer	1999	10386.5	7990.72	13560.5	1.29982	0.76594	6.80644	2.83905	0.542034
28393	Early	East	EE	Summer	1999	8631.75	7990.72	13560.5	1.08022	0.636538	6.80644	2.83905	0.542034
28393	Early	East	EE	Summer	1999	11560.3	7990.72	13560.5	1.44672	0.852504	6.80644	2.83905	0.542034
28393	Early	East	EE	Summer	1999	12949.7	7990.72	13560.5	1.62059	0.954961	6.80644	2.83905	0.542034
28393	Early	East	EE	Summer	1999	13869.5	7990.72	13560.5	1.7357	1.02279	6.80644	2.83905	0.542034
28393	Early	East	EE	Summer	1999	8602.98	7990.72	13560.5	1.07662	0.634416	6.80644	2.83905	0.542034
28393	Early	East	EE	Summer	1999	9382.19	7990.72	13560.5	1.17414	0.691878	6.80644	2.83905	0.542034
28393	Early	East	EE	Summer	1999	10580	7990.72	13560.5	1.32404	0.780209	6.80644	2.83905	0.542034
28393	Early	East	EE	Summer	1999	10324.8	7990.72	13560.5	1.2921	0.761393	6.80644	2.83905	0.542034
28393	Early	East	EE	Summer	1999	10848.3	7990.72	13560.5	1.35761	0.799993	6.80644	2.83905	0.542034
28393	Early	East	EE	Summer	1999	10306.7	7990.72	13560.5	1.28983	0.760053	6.80644	2.83905	0.542034
28393	Early	East	EE	Summer	1999	10980.9	7990.72	13560.5	1.3742	0.80977	6.37347	2.83905	0.542034
28393	Early	East	EE	Summer	1999	10431.7	7990.72	13560.5	1.30547	0.769272	6.80644	2.83905	0.542034
28393	Early	East	EE	Summer	1999	4047.31	7990.72	13560.5	0.506501	0.298464	6.33909	2.83905	0.542034
28393	Early	East	EE	Summer	1999	11872.3	7990.72	13560.5	1.48576	0.875505	6.80644	2.83905	0.542034
28393	Early	East	EE	Summer	1999	12473.8	7990.72	13560.5	1.56104	0.919868	6.80644	2.83905	0.542034
28393	Early	East	EE	Summer	1999	10744.7	7990.72	13560.5	1.34464	0.792352	6.80644	2.83905	0.542034
28393	Early	East	EE	Summer	1999	9423.15	7990.72	13560.5	1.17926	0.694899	6.80644	2.83905	0.542034
28393	Early	East	EE	Summer	1999	11961.2	7990.72	13560.5	1.49688	0.882062	6.33909	2.83905	0.542034
28393	Early	East	EE	Summer	1999	12422.4	7990.72	13560.5	1.5546	0.916072	6.80644	2.83905	0.542034
28393	Early	East	EE	Summer	1999	1089.74	7990.72	13560.5	0.136376	0.0803617	0.0559988	2.83905	0.542034
28393	Early	East	EE	Summer	1999	9713.04	7990.72	13560.5	1.21554	0.716277	6.80644	2.83905	0.542034
28393	Early	East	EE	Summer	1999	11496.1	7990.72	13560.5	1.43868	0.847766	6.80644	2.83905	0.542034
28393	Early	East	EE	Summer	1999	10500.2	7990.72	13560.5	1.31405	0.774326	6.37347	2.83905	0.542034
28393	Early	East	EE	Summer	1999	9973.84	7990.72	13560.5	1.24818	0.735509	6.37347	2.83905	0.542034
28393	Early	East	EE	Summer	1999	10404.7	7990.72	13560.5	1.30209	0.76728	6.80644	2.83905	0.542034
28393	Early	East	EE	Summer	1999	8729.5	7990.72	13560.5	1.09245	0.643746	0.0559988	2.83905	0.542034
28393	Early	East	EE	Summer	1999	8939.01	7990.72	13560.5	1.11867	0.659197	0.0559988	2.83905	0.542034
28412	Early	East	EE	Summer	1999	959.501	7990.72	22448.9	0.120077	0.0427415	0.0112033	0.557875	4.74623
28412	Early	East	EE	Summer	1999	3792.22	7990.72	22448.9	0.474578	0.168926	0.00802829	0.557875	4.74623
28412	Early	East	EE	Summer	1999	2833.75	7990.72	22448.9	0.35463	0.126231	0.00972225	0.557875	4.74623
28412	Early	East	EE	Summer	1999	2637.98	7990.72	22448.9	0.33013	0.11751	0.00972225	0.557875	4.74623
28412	Early	East	EE	Summer	1999	11430.2	7990.72	22448.9	1.43044	0.509166	0.00386382	0.557875	4.74623
28412	Early	East	EE	Summer	1999	12012.5	7990.72	22448.9	1.50331	0.535106	0.0118914	0.557875	4.74623
28412	Early	East	EE	Summer	1999	12013.9	7990.72	22448.9	1.50348	0.535164	0.0118914	0.557875	4.74623
28412	Early	East	EE	Summer	1999	12454	7990.72	22448.9	1.55856	0.554772	0.0118914	0.557875	4.74623
28412	Early	East	EE	Summer	1999	11500.5	7990.72	22448.9	1.43923	0.512294	0.0118914	0.557875	4.74623
28412	Early	East	EE	Summer	1999	11409.1	7990.72	22448.9	1.42779	0.508224	0.0118914	0.557875	4.74623
28412	Early	East	EE	Summer	1999	14634.7	7990.72	22448.9	1.83146	0.651908	1.12592	0.557875	4.74623
28412	Early	East	EE	Summer	1999	9849.12	7990.72	22448.9	1.23257	0.438734	0.0118914	0.557875	4.74623
28412	Early	East	EE	Summer	1999	11721.9	7990.72	22448.9	1.46694	0.522159	1.12592	0.557875	4.74623
28412	Early	East	EE	Summer	1999	12145.8	7990.72	22448.9	1.51999	0.541042	1.12592	0.557875	4.74623
28412	Early	East	EE	Summer	1999	12843.8	7990.72	22448.9	1.60734	0.572133	1.12592	0.557875	4.74623
28412	Early	East	EE	Summer	1999	11698.5	7990.72	22448.9	1.46402	0.521118	1.12592	0.557875	4.74623
28412	Early	East	EE	Summer	1999	20618.2	7990.72	22448.9	2.58027	0.918451	1.12592	0.557875	4.74623
28412	Early	East	EE	Summer	1999	12002.3	7990.72	22448.9	1.50203	0.534649	0.0118914	0.557875	4.74623
28413	Early	East	EE	Summer	1999	13398.8	7990.72	14841.5	1.6768	0.902796	0.00331931	2.89251	2.67258
28413	Early	East	EE	Summer	1999	4573.22	7990.72	14841.5	0.572317	0.308138	0.000482191	2.89251	2.67258
28413	Early	East	EE	Summer	1999	13085.5	7990.72	14841.5	1.63759	0.881688	0.0105899	2.89251	2.67258
28413	Early	East	EE	Summer	1999	11730.1	7990.72	14841.5	1.46797	0.790361	0.000482191	2.89251	2.67258
28413	Early	East	EE	Summer	1999	18801.3	7990.72	14841.5	2.35289	1.26681	1.12592	2.89251	2.67258
28413	Early	East	EE	Summer	1999	18802.7	7990.72	14841.5	2.35307	1.2669	1.12592	2.89251	2.67258
28413	Early	East	EE	Summer	1999	8681.41	7990.72	14841.5	1.08644	0.584943	1.12592	2.89251	2.67258
28413	Early	East	EE	Summer	1999	7358.94	7990.72	14841.5	0.920936	0.495837	1.12592	2.89251	2.67258
28413	Early	East	EE	Summer	1999	7009.1	7990.72	14841.5	0.877155	0.472265	1.12592	2.89251	2.67258
28413	Early	East	EE	Summer	1999	6711.34	7990.72	14841.5	0.839891	0.452202	0.457338	2.89251	2.67258
28413	Early	East	EE	Summer	1999	14876.1	7990.72	14841.5	1.86167	1.00233	0.00386382	2.89251	2.67258
28413	Early	East	EE	Summer	1999	15110.1	7990.72	14841.5	1.89096	1.0181	0.00386382	2.89251	2.67258
28413	Early	East	EE	Summer	1999	19600.7	7990.72	14841.5	2.45293	1.32067	0.00386382	2.89251	2.67258
28413	Early	East	EE	Summer	1999	23143.9	7990.72	14841.5	2.89635	1.55941	0.000482191	2.89251	2.67258
28413	Early	East	EE	Summer	1999	22686.3	7990.72	14841.5	2.83908	1.52858	0.00386382	2.89251	2.67258
28413	Early	East	EE	Summer	1999	22308.4	7990.72	14841.5	2.79178	1.50311	0.00386382	2.89251	2.67258
28413	Early	East	EE	Summer	1999	21362.1	7990.72	14841.5	2.67336	1.43935	0.00386382	2.89251	2.67258
28413	Early	East	EE	Summer	1999	19475	7990.72	14841.5	2.4372	1.3122	0.00386382	2.89251	2.67258
28413	Early	East	EE	Summer	1999	19575.6	7990.72	14841.5	2.44979	1.31898	0.00386382	2.89251	2.67258
28413	Early	East	EE	Summer	1999	18957.9	7990.72	14841.5	2.3725	1.27736	0.00386382	2.89251	2.67258
28413	Early	East	EE	Summer	1999	20403.9	7990.72	14841.5	2.55345	1.37479	0.00386382	2.89251	2.67258
28413	Early	East	EE	Summer	1999	22589.2	7990.72	14841.5	2.82693	1.52203	0.00386382	2.89251	2.67258
28413	Early	East	EE	Summer	1999	22846.7	7990.72	14841.5	2.85915	1.53938	0.00386382	2.89251	2.67258
28413	Early	East	EE	Summer	1999	16181.7	7990.72	14841.5	2.02506	1.0903	0.00386382	2.89251	2.67258
28413	Early	East	EE	Summer	1999	18507.1	7990.72	14841.5	2.31607	1.24699	0.00386382	2.89251	2.67258
28413	Early	East	EE	Summer	1999	18406.7	7990.72	14841.5	2.3035	1.24022	0.00386382	2.89251	2.67258
28413	Early	East	EE	Summer	1999	16591.9	7990.72	14841.5	2.0764	1.11795	0.00386382	2.89251	2.67258
28413	Early	East	EE	Summer	1999	19898.7	7990.72	14841.5	2.49022	1.34075	0.000482191	2.89251	2.67258
28413	Early	East	EE	Summer	1999	19410.8	7990.72	14841.5	2.42917	1.30788	0.000482191	2.89251	2.67258
28413	Early	East	EE	Summer	1999	16664.4	7990.72	14841.5	2.08547	1.12283	0.00386382	2.89251	2.67258
28413	Early	East	EE	Summer	1999	18527.1	7990.72	14841.5	2.31858	1.24834	0.000482191	2.89251	2.67258
28413	Early	East	EE	Summer	1999	18724.4	7990.72	14841.5	2.34327	1.26163	0.000482191	2.89251	2.67258
28413	Early	East	EE	Summer	1999	16009.1	7990.72	14841.5	2.00346	1.07867	0.00386382	2.89251	2.67258
28413	Early	East	EE	Summer	1999	15557.7	7990.72	14841.5	1.94697	1.04826	0.00386382	2.89251	2.67258
28413	Early	East	EE	Summer	1999	19072.1	7990.72	14841.5	2.38678	1.28506	0.000482191	2.89251	2.67258
28413	Early	East	EE	Summer	1999	21104.6	7990.72	14841.5	2.64114	1.422	0.000482191	2.89251	2.67258
28413	Early	East	EE	Summer	1999	12504.7	7990.72	14841.5	1.5649	0.842553	0.00386382	2.89251	2.67258
28413	Early	East	EE	Summer	1999	11804.2	7990.72	14841.5	1.47724	0.795354	0.00386382	2.89251	2.67258
28419	Early	East	EE	Summer	1999	16872.9	7990.72	21550	2.11156	0.782965	0.0109514	2.19123	3.09505
28419	Early	East	EE	Summer	1999	17542.8	7990.72	21550	2.19539	0.814048	6.80644	2.19123	3.09505
28419	Early	East	EE	Summer	1999	6099.94	7990.72	21550	0.763377	0.283059	0.0559988	2.19123	3.09505
28419	Early	East	EE	Summer	1999	6555.9	7990.72	21550	0.820439	0.304217	0.0559988	2.19123	3.09505
28419	Early	East	EE	Summer	1999	5136.34	7990.72	21550	0.642788	0.238345	0.0559988	2.19123	3.09505
28419	Early	East	EE	Summer	1999	5122.09	7990.72	21550	0.641005	0.237684	0.0559988	2.19123	3.09505
28419	Early	East	EE	Summer	1999	4400.48	7990.72	21550	0.550699	0.204198	0.0559988	2.19123	3.09505
28419	Early	East	EE	Summer	1999	2578.79	7990.72	21550	0.322723	0.119665	0.0559988	2.19123	3.09505
28419	Early	East	EE	Summer	1999	4968.26	7990.72	21550	0.621754	0.230546	0.0559988	2.19123	3.09505
28419	Early	East	EE	Summer	1999	4776.74	7990.72	21550	0.597786	0.221658	0.0559988	2.19123	3.09505
28419	Early	East	EE	Summer	1999	4475.23	7990.72	21550	0.560053	0.207667	0.0559988	2.19123	3.09505
28419	Early	East	EE	Summer	1999	5263.01	7990.72	21550	0.65864	0.244223	0.0559988	2.19123	3.09505
28419	Early	East	EE	Summer	1999	4453.49	7990.72	21550	0.557333	0.206658	0.0559988	2.19123	3.09505
28419	Early	East	EE	Summer	1999	2455.4	7990.72	21550	0.307282	0.11394	0.0559988	2.19123	3.09505
28419	Early	East	EE	Summer	1999	10411.5	7990.72	21550	1.30295	0.48313	0.0559988	2.19123	3.09505
28419	Early	East	EE	Summer	1999	8924.91	7990.72	21550	1.11691	0.414148	6.80644	2.19123	3.09505
28419	Early	East	EE	Summer	1999	7928.49	7990.72	21550	0.992212	0.367911	6.37347	2.19123	3.09505
28419	Early	East	EE	Summer	1999	9280.3	7990.72	21550	1.16138	0.43064	6.37347	2.19123	3.09505
28419	Early	East	EE	Summer	1999	5206.07	7990.72	21550	0.651515	0.241581	0.0559988	2.19123	3.09505
28419	Early	East	EE	Summer	1999	4711.62	7990.72	21550	0.589637	0.218636	0.0559988	2.19123	3.09505
28419	Early	East	EE	Summer	1999	4876.61	7990.72	21550	0.610284	0.226292	0.0559988	2.19123	3.09505
28420	Early	East	EE	Summer	1999	645.007	7990.72	7350.04	0.0807196	0.0877557	4.18452	4.58037	1.44571
28420	Early	East	EE	Summer	1999	10.0895	7990.72	7350.04	0.00126265	0.00137271	4.18452	4.58037	1.44571
28420	Early	East	EE	Summer	1999	254.061	7990.72	7350.04	0.0317946	0.034566	2.43102	4.58037	1.44571
28420	Early	East	EE	Summer	1999	581.958	7990.72	7350.04	0.0728292	0.0791775	2.29512	4.58037	1.44571
28420	Early	East	EE	Summer	1999	2828.39	7990.72	7350.04	0.353959	0.384813	2.43102	4.58037	1.44571
28420	Early	East	EE	Summer	1999	2200.14	7990.72	7350.04	0.275337	0.299337	1.23252	4.58037	1.44571
28420	Early	East	EE	Summer	1999	1411.33	7990.72	7350.04	0.176621	0.192016	0.83975	4.58037	1.44571
28420	Early	East	EE	Summer	1999	2375.36	7990.72	7350.04	0.297265	0.323177	1.23252	4.58037	1.44571
28420	Early	East	EE	Summer	1999	3174.39	7990.72	7350.04	0.397259	0.431887	2.43102	4.58037	1.44571
28420	Early	East	EE	Summer	1999	3968.84	7990.72	7350.04	0.496682	0.539976	3.23388	4.58037	1.44571
28420	Early	East	EE	Summer	1999	3244.54	7990.72	7350.04	0.406039	0.441432	2.97444	4.58037	1.44571
28420	Early	East	EE	Summer	1999	2564.06	7990.72	7350.04	0.32088	0.34885	3.51221	4.58037	1.44571
28420	Early	East	EE	Summer	1999	670.268	7990.72	7350.04	0.0838808	0.0911924	2.43102	4.58037	1.44571
28420	Early	East	EE	Summer	1999	658.714	7990.72	7350.04	0.0824349	0.0896206	2.43102	4.58037	1.44571
28420	Early	East	EE	Summer	1999	831.902	7990.72	7350.04	0.104109	0.113183	3.05394	4.58037	1.44571
28420	Early	East	EE	Summer	1999	471.809	7990.72	7350.04	0.0590447	0.0641914	3.51221	4.58037	1.44571
28420	Early	East	EE	Summer	1999	4038.39	7990.72	7350.04	0.505385	0.549438	2.97444	4.58037	1.44571
28420	Early	East	EE	Summer	1999	518.058	7990.72	7350.04	0.0648324	0.0704837	3.23388	4.58037	1.44571
28420	Early	East	EE	Summer	1999	4842.47	7990.72	7350.04	0.606011	0.658836	0.83975	4.58037	1.44571
28420	Early	East	EE	Summer	1999	5696.22	7990.72	7350.04	0.712854	0.774992	4.18452	4.58037	1.44571
4965	Early	East	EE	Summer	2000	27818.3	7811.53	15972.3	3.56119	1.74166	0.0506006	3.17697	4.54664
4965	Early	East	EE	Summer	2000	28188.2	7811.53	15972.3	3.60853	1.76481	0.0670429	3.17697	4.54664
4965	Early	East	EE	Summer	2000	25237	7811.53	15972.3	3.23073	1.58004	0.0506006	3.17697	4.54664
4965	Early	East	EE	Summer	2000	25771.9	7811.53	15972.3	3.29921	1.61353	0.0484794	3.17697	4.54664
4965	Early	East	EE	Summer	2000	21129.1	7811.53	15972.3	2.70486	1.32285	2.83113	3.17697	4.54664
4965	Early	East	EE	Summer	2000	21408.9	7811.53	15972.3	2.74068	1.34037	2.83113	3.17697	4.54664
4965	Early	East	EE	Summer	2000	18164.4	7811.53	15972.3	2.32532	1.13724	2.83113	3.17697	4.54664
4965	Early	East	EE	Summer	2000	19017.7	7811.53	15972.3	2.43457	1.19067	2.83113	3.17697	4.54664
4965	Early	East	EE	Summer	2000	18849.8	7811.53	15972.3	2.41308	1.18015	2.83113	3.17697	4.54664
4965	Early	East	EE	Summer	2000	19118.6	7811.53	15972.3	2.44748	1.19698	2.83113	3.17697	4.54664
4965	Early	East	EE	Summer	2000	18738.4	7811.53	15972.3	2.39882	1.17318	2.83113	3.17697	4.54664
4965	Early	East	EE	Summer	2000	18808.4	7811.53	15972.3	2.40777	1.17756	2.83113	3.17697	4.54664
4965	Early	East	EE	Summer	2000	20051.6	7811.53	15972.3	2.56692	1.25539	2.83113	3.17697	4.54664
4965	Early	East	EE	Summer	2000	19480.6	7811.53	15972.3	2.49382	1.21965	2.83113	3.17697	4.54664
4965	Early	East	EE	Summer	2000	20555.8	7811.53	15972.3	2.63146	1.28696	2.83113	3.17697	4.54664
4965	Early	East	EE	Summer	2000	20261.2	7811.53	15972.3	2.59375	1.26852	2.83113	3.17697	4.54664
4965	Early	East	EE	Summer	2000	19274.9	7811.53	15972.3	2.46749	1.20677	2.83113	3.17697	4.54664
4965	Early	East	EE	Summer	2000	19421.6	7811.53	15972.3	2.48627	1.21595	2.83113	3.17697	4.54664
4965	Early	East	EE	Summer	2000	19896.5	7811.53	15972.3	2.54706	1.24568	2.83113	3.17697	4.54664
4965	Early	East	EE	Summer	2000	19031.9	7811.53	15972.3	2.43638	1.19155	2.83113	3.17697	4.54664
4965	Early	East	EE	Summer	2000	19448.6	7811.53	15972.3	2.48973	1.21764	2.83113	3.17697	4.54664
4965	Early	East	EE	Summer	2000	18446.8	7811.53	15972.3	2.36149	1.15492	0.000478841	3.17697	4.54664
4965	Early	East	EE	Summer	2000	26499.5	7811.53	15972.3	3.39235	1.65908	0.0506006	3.17697	4.54664
4965	Early	East	EE	Summer	2000	27927.3	7811.53	15972.3	3.57514	1.74848	0.0506006	3.17697	4.54664
4965	Early	East	EE	Summer	2000	27200.3	7811.53	15972.3	3.48207	1.70296	0.0506006	3.17697	4.54664
4965	Early	East	EE	Summer	2000	26080.8	7811.53	15972.3	3.33876	1.63287	0.0506006	3.17697	4.54664
4965	Early	East	EE	Summer	2000	23263.3	7811.53	15972.3	2.97807	1.45648	0.0506006	3.17697	4.54664
4966	Early	East	EE	Summer	2000	12453.9	7811.53	34671.2	1.5943	0.3592	1.0162	0	1.62591
4966	Early	East	EE	Summer	2000	11478.6	7811.53	34671.2	1.46944	0.331069	0.000478841	0	1.62591
4966	Early	East	EE	Summer	2000	12329.2	7811.53	34671.2	1.57833	0.355604	0.000478841	0	1.62591
4966	Early	East	EE	Summer	2000	12025.7	7811.53	34671.2	1.53948	0.34685	0.000478841	0	1.62591
4966	Early	East	EE	Summer	2000	10990.7	7811.53	34671.2	1.40698	0.316998	0.000478841	0	1.62591
4966	Early	East	EE	Summer	2000	11410.3	7811.53	34671.2	1.4607	0.329101	0.000478841	0	1.62591
4966	Early	East	EE	Summer	2000	11666.2	7811.53	34671.2	1.49345	0.33648	0.000478841	0	1.62591
4966	Early	East	EE	Summer	2000	12089.9	7811.53	34671.2	1.5477	0.348703	0.000478841	0	1.62591
4966	Early	East	EE	Summer	2000	11491.5	7811.53	34671.2	1.4711	0.331443	0.000478841	0	1.62591
4966	Early	East	EE	Summer	2000	12248.4	7811.53	34671.2	1.56799	0.353273	0.000478841	0	1.62591
4966	Early	East	EE	Summer	2000	11907.8	7811.53	34671.2	1.52438	0.343449	0.000478841	0	1.62591
4966	Early	East	EE	Summer	2000	11308.9	7811.53	34671.2	1.44772	0.326176	0.000478841	0	1.62591
4966	Early	East	EE	Summer	2000	11313.2	7811.53	34671.2	1.44826	0.326299	0.000478841	0	1.62591
4966	Early	East	EE	Summer	2000	11866.2	7811.53	34671.2	1.51906	0.342249	0.000478841	0	1.62591
4966	Early	East	EE	Summer	2000	11666.2	7811.53	34671.2	1.49345	0.33648	0.000478841	0	1.62591
4966	Early	East	EE	Summer	2000	11482.5	7811.53	34671.2	1.46994	0.331184	0.000478841	0	1.62591
4966	Early	East	EE	Summer	2000	11708.6	7811.53	34671.2	1.49888	0.337703	0.000478841	0	1.62591
4966	Early	East	EE	Summer	2000	11875.7	7811.53	34671.2	1.52028	0.342524	0.000478841	0	1.62591
4966	Early	East	EE	Summer	2000	12015.3	7811.53	34671.2	1.53815	0.34655	0.000478841	0	1.62591
4966	Early	East	EE	Summer	2000	12635.5	7811.53	34671.2	1.61755	0.364439	0.564345	0	1.62591
4966	Early	East	EE	Summer	2000	11175	7811.53	34671.2	1.43058	0.322315	0.000478841	0	1.62591
4966	Early	East	EE	Summer	2000	12482.9	7811.53	34671.2	1.59801	0.360038	0.000478841	0	1.62591
4966	Early	East	EE	Summer	2000	11448.9	7811.53	34671.2	1.46564	0.330213	0.000478841	0	1.62591
4966	Early	East	EE	Summer	2000	10528.9	7811.53	34671.2	1.34786	0.303678	0.000478841	0	1.62591
4966	Early	East	EE	Summer	2000	9940.31	7811.53	34671.2	1.27252	0.286703	0.000478841	0	1.62591
4966	Early	East	EE	Summer	2000	7623.98	7811.53	34671.2	0.97599	0.219894	0.000478841	0	1.62591
4966	Early	East	EE	Summer	2000	12456.3	7811.53	34671.2	1.59461	0.35927	0.000478841	0	1.62591
4966	Early	East	EE	Summer	2000	12898.8	7811.53	34671.2	1.65125	0.372033	0.000478841	0	1.62591
4975	Early	East	EE	Summer	2000	2037.28	7811.53	29929.5	0.260804	0.0680691	0.866635	1.08763	3.0514
4975	Early	East	EE	Summer	2000	6637.78	7811.53	29929.5	0.849742	0.221781	6.5508	1.08763	3.0514
4975	Early	East	EE	Summer	2000	8354.58	7811.53	29929.5	1.06952	0.279142	6.5508	1.08763	3.0514
4975	Early	East	EE	Summer	2000	5584.77	7811.53	29929.5	0.714939	0.186597	7.02279	1.08763	3.0514
4975	Early	East	EE	Summer	2000	5894.01	7811.53	29929.5	0.754527	0.19693	7.02279	1.08763	3.0514
4975	Early	East	EE	Summer	2000	5419.52	7811.53	29929.5	0.693785	0.181076	6.5508	1.08763	3.0514
4975	Early	East	EE	Summer	2000	5039.78	7811.53	29929.5	0.645172	0.168388	6.5508	1.08763	3.0514
4975	Early	East	EE	Summer	2000	5892.6	7811.53	29929.5	0.754346	0.196883	7.02279	1.08763	3.0514
4975	Early	East	EE	Summer	2000	7289.31	7811.53	29929.5	0.933147	0.243549	7.02279	1.08763	3.0514
4975	Early	East	EE	Summer	2000	8817.6	7811.53	29929.5	1.12879	0.294612	2.89281	1.08763	3.0514
4975	Early	East	EE	Summer	2000	8928.67	7811.53	29929.5	1.14301	0.298323	2.89281	1.08763	3.0514
4975	Early	East	EE	Summer	2000	6948.08	7811.53	29929.5	0.889465	0.232148	7.02279	1.08763	3.0514
4975	Early	East	EE	Summer	2000	7521.76	7811.53	29929.5	0.962904	0.251316	7.02279	1.08763	3.0514
4975	Early	East	EE	Summer	2000	7974.14	7811.53	29929.5	1.02082	0.266431	7.02279	1.08763	3.0514
4975	Early	East	EE	Summer	2000	7557.16	7811.53	29929.5	0.967436	0.252498	7.02279	1.08763	3.0514
4975	Early	East	EE	Summer	2000	8823.56	7811.53	29929.5	1.12956	0.294811	7.02279	1.08763	3.0514
4975	Early	East	EE	Summer	2000	6838.74	7811.53	29929.5	0.875467	0.228495	7.02279	1.08763	3.0514
4975	Early	East	EE	Summer	2000	3807.8	7811.53	29929.5	0.487459	0.127226	7.56719	1.08763	3.0514
4975	Early	East	EE	Summer	2000	5418.79	7811.53	29929.5	0.693692	0.181052	7.02279	1.08763	3.0514
4975	Early	East	EE	Summer	2000	2948.26	7811.53	29929.5	0.377424	0.0985069	7.02279	1.08763	3.0514
4975	Early	East	EE	Summer	2000	3950.64	7811.53	29929.5	0.505745	0.131998	7.56719	1.08763	3.0514
4975	Early	East	EE	Summer	2000	3556.56	7811.53	29929.5	0.455296	0.118831	7.56719	1.08763	3.0514
4975	Early	East	EE	Summer	2000	2791.82	7811.53	29929.5	0.357397	0.0932797	7.56719	1.08763	3.0514
4975	Early	East	EE	Summer	2000	5107.38	7811.53	29929.5	0.653826	0.170647	7.56719	1.08763	3.0514
4975	Early	East	EE	Summer	2000	4491.25	7811.53	29929.5	0.574951	0.150061	7.56719	1.08763	3.0514
4975	Early	East	EE	Summer	2000	4824.28	7811.53	29929.5	0.617584	0.161188	2.89281	1.08763	3.0514
4975	Early	East	EE	Summer	2000	2928.27	7811.53	29929.5	0.374864	0.0978387	7.56719	1.08763	3.0514
4975	Early	East	EE	Summer	2000	2383.03	7811.53	29929.5	0.305066	0.0796215	7.56719	1.08763	3.0514
5071	Early	East	EE	Summer	2000	2274.53	7811.53	11872.1	0.291176	0.191587	9.13396	4.47391	3.89171
5071	Early	East	EE	Summer	2000	2248.86	7811.53	11872.1	0.28789	0.189425	9.13396	4.47391	3.89171
5071	Early	East	EE	Summer	2000	930.587	7811.53	11872.1	0.11913	0.0783847	9.06178	4.47391	3.89171
5071	Early	East	EE	Summer	2000	78.2303	7811.53	11872.1	0.0100147	0.00658945	8.78718	4.47391	3.89171
5071	Early	East	EE	Summer	2000	833.458	7811.53	11872.1	0.106696	0.0702033	8.41455	4.47391	3.89171
5071	Early	East	EE	Summer	2000	426.13	7811.53	11872.1	0.0545514	0.0358936	8.41455	4.47391	3.89171
5071	Early	East	EE	Summer	2000	981.417	7811.53	11872.1	0.125637	0.0826662	8.41455	4.47391	3.89171
5071	Early	East	EE	Summer	2000	537.907	7811.53	11872.1	0.0688606	0.0453086	8.41455	4.47391	3.89171
5071	Early	East	EE	Summer	2000	1096.89	7811.53	11872.1	0.14042	0.0923928	10.9512	4.47391	3.89171
5071	Early	East	EE	Summer	2000	2297.59	7811.53	11872.1	0.294128	0.19353	10.0242	4.47391	3.89171
5071	Early	East	EE	Summer	2000	264.917	7811.53	11872.1	0.0339136	0.0223144	7.79685	4.47391	3.89171
5071	Early	East	EE	Summer	2000	1040.06	7811.53	11872.1	0.133144	0.0876057	7.79685	4.47391	3.89171
5071	Early	East	EE	Summer	2000	377.574	7811.53	11872.1	0.0483354	0.0318036	8.96577	4.47391	3.89171
5071	Early	East	EE	Summer	2000	2077.61	7811.53	11872.1	0.265967	0.175	5.30751	4.47391	3.89171
5071	Early	East	EE	Summer	2000	4679.44	7811.53	11872.1	0.599043	0.394156	2.83113	4.47391	3.89171
5071	Early	East	EE	Summer	2000	1441.02	7811.53	11872.1	0.184474	0.121379	3.85254	4.47391	3.89171
5071	Early	East	EE	Summer	2000	843.062	7811.53	11872.1	0.107925	0.0710123	4.77218	4.47391	3.89171
5071	Early	East	EE	Summer	2000	1018.71	7811.53	11872.1	0.130411	0.0858072	3.87747	4.47391	3.89171
5071	Early	East	EE	Summer	2000	1639.76	7811.53	11872.1	0.209915	0.138119	4.77218	4.47391	3.89171
5071	Early	East	EE	Summer	2000	880.075	7811.53	11872.1	0.112663	0.0741299	4.77218	4.47391	3.89171
5071	Early	East	EE	Summer	2000	1169.12	7811.53	11872.1	0.149666	0.098477	4.77218	4.47391	3.89171
5071	Early	East	EE	Summer	2000	1134.86	7811.53	11872.1	0.14528	0.095591	5.30751	4.47391	3.89171
5071	Early	East	EE	Summer	2000	1802.27	7811.53	11872.1	0.230719	0.151807	4.77218	4.47391	3.89171
5071	Early	East	EE	Summer	2000	723.291	7811.53	11872.1	0.0925926	0.0609238	4.77218	4.47391	3.89171
5071	Early	East	EE	Summer	2000	0	7811.53	11872.1	0	0	2.83113	4.47391	3.89171
5071	Early	East	EE	Summer	2000	338.198	7811.53	11872.1	0.0432948	0.0284869	3.30822	4.47391	3.89171
5071	Early	East	EE	Summer	2000	8105.58	7811.53	11872.1	1.03764	0.682745	2.83113	4.47391	3.89171
5071	Early	East	EE	Summer	2000	4970.88	7811.53	11872.1	0.636352	0.418705	2.83113	4.47391	3.89171
5072	Early	East	EE	Summer	2000	18751	7811.53	28153.7	2.40042	0.666022	0.443289	0.0456062	1.94415
5072	Early	East	EE	Summer	2000	19811	7811.53	28153.7	2.53612	0.703671	0.443289	0.0456062	1.94415
5072	Early	East	EE	Summer	2000	19146.7	7811.53	28153.7	2.45109	0.680079	0.443289	0.0456062	1.94415
5072	Early	East	EE	Summer	2000	18876.9	7811.53	28153.7	2.41655	0.670495	0.443289	0.0456062	1.94415
5072	Early	East	EE	Summer	2000	19816	7811.53	28153.7	2.53676	0.703851	0.443289	0.0456062	1.94415
5072	Early	East	EE	Summer	2000	18999.1	7811.53	28153.7	2.43219	0.674836	2.83113	0.0456062	1.94415
5072	Early	East	EE	Summer	2000	19406.7	7811.53	28153.7	2.48437	0.689314	2.83113	0.0456062	1.94415
5072	Early	East	EE	Summer	2000	20711.3	7811.53	28153.7	2.65137	0.73565	0.443289	0.0456062	1.94415
5072	Early	East	EE	Summer	2000	19505.1	7811.53	28153.7	2.49696	0.692806	3.00111	0.0456062	1.94415
5072	Early	East	EE	Summer	2000	20259.7	7811.53	28153.7	2.59356	0.719611	2.83113	0.0456062	1.94415
5072	Early	East	EE	Summer	2000	19690.2	7811.53	28153.7	2.52066	0.699383	2.83113	0.0456062	1.94415
5072	Early	East	EE	Summer	2000	21249.7	7811.53	28153.7	2.7203	0.754776	2.83113	0.0456062	1.94415
5072	Early	East	EE	Summer	2000	20146.4	7811.53	28153.7	2.57906	0.715587	2.83113	0.0456062	1.94415
5072	Early	East	EE	Summer	2000	20605.8	7811.53	28153.7	2.63786	0.731902	2.83113	0.0456062	1.94415
5072	Early	East	EE	Summer	2000	21793.4	7811.53	28153.7	2.7899	0.774086	2.83113	0.0456062	1.94415
5072	Early	East	EE	Summer	2000	21207.5	7811.53	28153.7	2.71489	0.753274	0.443289	0.0456062	1.94415
5072	Early	East	EE	Summer	2000	19999	7811.53	28153.7	2.56019	0.710352	0.443289	0.0456062	1.94415
5072	Early	East	EE	Summer	2000	10334.8	7811.53	28153.7	1.32301	0.367083	3.00111	0.0456062	1.94415
5072	Early	East	EE	Summer	2000	12648.1	7811.53	28153.7	1.61916	0.449252	3.00111	0.0456062	1.94415
5072	Early	East	EE	Summer	2000	21099.1	7811.53	28153.7	2.70102	0.749426	0.443289	0.0456062	1.94415
5072	Early	East	EE	Summer	2000	21651.5	7811.53	28153.7	2.77174	0.769047	2.83113	0.0456062	1.94415
5072	Early	East	EE	Summer	2000	19786.1	7811.53	28153.7	2.53293	0.702788	0.443289	0.0456062	1.94415
5072	Early	East	EE	Summer	2000	20408.8	7811.53	28153.7	2.61266	0.724908	0.443289	0.0456062	1.94415
5072	Early	East	EE	Summer	2000	20132.6	7811.53	28153.7	2.57729	0.715095	0.443289	0.0456062	1.94415
5072	Early	East	EE	Summer	2000	19937.6	7811.53	28153.7	2.55233	0.70817	0.443289	0.0456062	1.94415
5072	Early	East	EE	Summer	2000	20241.9	7811.53	28153.7	2.59129	0.718979	3.00111	0.0456062	1.94415
5072	Early	East	EE	Summer	2000	15787	7811.53	28153.7	2.02098	0.560742	2.83113	0.0456062	1.94415
5072	Early	East	EE	Summer	2000	21558.2	7811.53	28153.7	2.75979	0.765732	0.443289	0.0456062	1.94415
5073	Early	East	EE	Summer	2000	7023.86	7811.53	27875.6	0.899165	0.251972	0.396719	0.0427388	1.77278
5073	Early	East	EE	Summer	2000	6780.16	7811.53	27875.6	0.867968	0.24323	0.396719	0.0427388	1.77278
5073	Early	East	EE	Summer	2000	6858.06	7811.53	27875.6	0.877941	0.246024	0.396719	0.0427388	1.77278
5073	Early	East	EE	Summer	2000	5365.67	7811.53	27875.6	0.686891	0.192487	0.396719	0.0427388	1.77278
5073	Early	East	EE	Summer	2000	7039.12	7811.53	27875.6	0.901119	0.252519	0.396719	0.0427388	1.77278
5073	Early	East	EE	Summer	2000	8303.5	7811.53	27875.6	1.06298	0.297877	0.396719	0.0427388	1.77278
5073	Early	East	EE	Summer	2000	5616.64	7811.53	27875.6	0.719019	0.20149	0.396719	0.0427388	1.77278
5073	Early	East	EE	Summer	2000	5049.66	7811.53	27875.6	0.646437	0.18115	0.396719	0.0427388	1.77278
5073	Early	East	EE	Summer	2000	5722.49	7811.53	27875.6	0.73257	0.205287	0.396719	0.0427388	1.77278
5073	Early	East	EE	Summer	2000	5964.31	7811.53	27875.6	0.763526	0.213962	0.396719	0.0427388	1.77278
5073	Early	East	EE	Summer	2000	6599.39	7811.53	27875.6	0.844827	0.236745	0.396719	0.0427388	1.77278
5073	Early	East	EE	Summer	2000	6140.41	7811.53	27875.6	0.786069	0.220279	0.396719	0.0427388	1.77278
5073	Early	East	EE	Summer	2000	6279.14	7811.53	27875.6	0.803829	0.225256	0.396719	0.0427388	1.77278
5073	Early	East	EE	Summer	2000	6923.04	7811.53	27875.6	0.886259	0.248355	0.396719	0.0427388	1.77278
5073	Early	East	EE	Summer	2000	7553.35	7811.53	27875.6	0.966948	0.270967	0.398965	0.0427388	1.77278
5073	Early	East	EE	Summer	2000	6759.7	7811.53	27875.6	0.865348	0.242495	0.396719	0.0427388	1.77278
5073	Early	East	EE	Summer	2000	5389.21	7811.53	27875.6	0.689905	0.193331	0.370324	0.0427388	1.77278
5073	Early	East	EE	Summer	2000	5176.34	7811.53	27875.6	0.662654	0.185695	0.396719	0.0427388	1.77278
5073	Early	East	EE	Summer	2000	8053.66	7811.53	27875.6	1.031	0.288914	0.396719	0.0427388	1.77278
5073	Early	East	EE	Summer	2000	9176.6	7811.53	27875.6	1.17475	0.329199	0.396719	0.0427388	1.77278
5073	Early	East	EE	Summer	2000	12631.1	7811.53	27875.6	1.61698	0.453124	0.608067	0.0427388	1.77278
5073	Early	East	EE	Summer	2000	3949.4	7811.53	27875.6	0.505586	0.14168	0.748634	0.0427388	1.77278
5073	Early	East	EE	Summer	2000	3731.75	7811.53	27875.6	0.477723	0.133872	0.748634	0.0427388	1.77278
5073	Early	East	EE	Summer	2000	3454.49	7811.53	27875.6	0.44223	0.123925	0.748634	0.0427388	1.77278
5073	Early	East	EE	Summer	2000	4058.05	7811.53	27875.6	0.519494	0.145577	1.0136	0.0427388	1.77278
5073	Early	East	EE	Summer	2000	3553.82	7811.53	27875.6	0.454945	0.127489	0.749719	0.0427388	1.77278
5073	Early	East	EE	Summer	2000	1674.13	7811.53	27875.6	0.214315	0.0600573	0.750722	0.0427388	1.77278
5240	Early	East	EE	Summer	2000	16465.5	7811.53	25561	2.10784	0.644164	4.49627	0.311041	3.04877
5240	Early	East	EE	Summer	2000	21057.4	7811.53	25561	2.69569	0.823812	4.63193	0.311041	3.04877
5240	Early	East	EE	Summer	2000	19168	7811.53	25561	2.45381	0.749893	4.49627	0.311041	3.04877
5240	Early	East	EE	Summer	2000	21099.6	7811.53	25561	2.70109	0.825463	0.381658	0.311041	3.04877
5240	Early	East	EE	Summer	2000	21624.7	7811.53	25561	2.76831	0.846006	0.490085	0.311041	3.04877
5240	Early	East	EE	Summer	2000	21332.2	7811.53	25561	2.73086	0.83456	4.63193	0.311041	3.04877
5240	Early	East	EE	Summer	2000	21602	7811.53	25561	2.7654	0.845117	4.49627	0.311041	3.04877
5240	Early	East	EE	Summer	2000	19994.1	7811.53	25561	2.55957	0.782214	4.49627	0.311041	3.04877
5240	Early	East	EE	Summer	2000	21936	7811.53	25561	2.80816	0.858184	0.443289	0.311041	3.04877
5240	Early	East	EE	Summer	2000	21790.2	7811.53	25561	2.78949	0.852479	0.490085	0.311041	3.04877
5240	Early	East	EE	Summer	2000	20721.7	7811.53	25561	2.65271	0.810679	4.63193	0.311041	3.04877
5240	Early	East	EE	Summer	2000	21168.7	7811.53	25561	2.70993	0.828166	4.49627	0.311041	3.04877
5240	Early	East	EE	Summer	2000	15121.1	7811.53	25561	1.93574	0.591568	0.443289	0.311041	3.04877
5240	Early	East	EE	Summer	2000	20463.1	7811.53	25561	2.6196	0.800561	0.443289	0.311041	3.04877
5240	Early	East	EE	Summer	2000	16796.2	7811.53	25561	2.15018	0.657103	0.490085	0.311041	3.04877
5240	Early	East	EE	Summer	2000	19089.7	7811.53	25561	2.44378	0.746828	0.490085	0.311041	3.04877
5240	Early	East	EE	Summer	2000	14654.4	7811.53	25561	1.876	0.573313	0.443289	0.311041	3.04877
5240	Early	East	EE	Summer	2000	17721.4	7811.53	25561	2.26861	0.693297	0.490085	0.311041	3.04877
5240	Early	East	EE	Summer	2000	16337.5	7811.53	25561	2.09146	0.639157	0.443289	0.311041	3.04877
5240	Early	East	EE	Summer	2000	16635.2	7811.53	25561	2.12957	0.650806	0.443289	0.311041	3.04877
5240	Early	East	EE	Summer	2000	12919.5	7811.53	25561	1.6539	0.505439	0.443289	0.311041	3.04877
5240	Early	East	EE	Summer	2000	14381.9	7811.53	25561	1.84112	0.562652	0.443289	0.311041	3.04877
5240	Early	East	EE	Summer	2000	11297.8	7811.53	25561	1.44629	0.441993	0.443289	0.311041	3.04877
5240	Early	East	EE	Summer	2000	18751.1	7811.53	25561	2.40044	0.733582	4.49627	0.311041	3.04877
5240	Early	East	EE	Summer	2000	9975.33	7811.53	25561	1.277	0.390256	0.443289	0.311041	3.04877
5240	Early	East	EE	Summer	2000	12512.2	7811.53	25561	1.60175	0.489502	0.443289	0.311041	3.04877
28387	Early	East	EE	Summer	2000	10215.4	7811.53	9112.48	1.30773	1.12103	0.951349	6.94095	3.65834
28387	Early	East	EE	Summer	2000	8039.24	7811.53	9112.48	1.02915	0.882224	7.02279	6.94095	3.65834
28387	Early	East	EE	Summer	2000	10341.1	7811.53	9112.48	1.32382	1.13483	6.5508	6.94095	3.65834
28387	Early	East	EE	Summer	2000	7033.73	7811.53	9112.48	0.90043	0.771879	7.02279	6.94095	3.65834
28387	Early	East	EE	Summer	2000	5907.46	7811.53	9112.48	0.756249	0.648283	6.5508	6.94095	3.65834
28387	Early	East	EE	Summer	2000	5699.26	7811.53	9112.48	0.729595	0.625435	6.5508	6.94095	3.65834
28387	Early	East	EE	Summer	2000	4233.56	7811.53	9112.48	0.541963	0.46459	7.02279	6.94095	3.65834
28387	Early	East	EE	Summer	2000	6614.71	7811.53	9112.48	0.846787	0.725896	7.02279	6.94095	3.65834
28387	Early	East	EE	Summer	2000	6805.68	7811.53	9112.48	0.871235	0.746853	2.89281	6.94095	3.65834
28387	Early	East	EE	Summer	2000	6655.6	7811.53	9112.48	0.852022	0.730383	7.02279	6.94095	3.65834
28387	Early	East	EE	Summer	2000	6400.91	7811.53	9112.48	0.819417	0.702433	7.02279	6.94095	3.65834
28387	Early	East	EE	Summer	2000	5184.38	7811.53	9112.48	0.663683	0.568932	7.02279	6.94095	3.65834
28387	Early	East	EE	Summer	2000	7309.98	7811.53	9112.48	0.935794	0.802195	7.02279	6.94095	3.65834
28387	Early	East	EE	Summer	2000	5261.37	7811.53	9112.48	0.673538	0.577381	6.5508	6.94095	3.65834
28387	Early	East	EE	Summer	2000	10580	7811.53	9112.48	1.3544	1.16104	7.02279	6.94095	3.65834
28387	Early	East	EE	Summer	2000	7411.63	7811.53	9112.48	0.948807	0.81335	6.5508	6.94095	3.65834
28387	Early	East	EE	Summer	2000	8756.63	7811.53	9112.48	1.12099	0.960949	6.5508	6.94095	3.65834
28387	Early	East	EE	Summer	2000	9303.77	7811.53	9112.48	1.19103	1.02099	6.5508	6.94095	3.65834
28387	Early	East	EE	Summer	2000	5399.5	7811.53	9112.48	0.691221	0.592539	6.5508	6.94095	3.65834
28387	Early	East	EE	Summer	2000	3032.82	7811.53	9112.48	0.388249	0.33282	6.5508	6.94095	3.65834
28387	Early	East	EE	Summer	2000	3013.68	7811.53	9112.48	0.385799	0.330721	7.02279	6.94095	3.65834
28387	Early	East	EE	Summer	2000	8361.25	7811.53	9112.48	1.07037	0.917561	7.8491	6.94095	3.65834
28387	Early	East	EE	Summer	2000	4978.08	7811.53	9112.48	0.637273	0.546292	7.56719	6.94095	3.65834
28387	Early	East	EE	Summer	2000	7666.4	7811.53	9112.48	0.98142	0.841307	7.02279	6.94095	3.65834
28392	Early	East	EE	Summer	2000	7874.83	7811.53	29602.1	1.0081	0.266023	0.427149	0	1.91796
28392	Early	East	EE	Summer	2000	3800.56	7811.53	29602.1	0.486531	0.128388	0.000717919	0	1.91796
28392	Early	East	EE	Summer	2000	12101	7811.53	29602.1	1.54912	0.40879	0.000717919	0	1.91796
28392	Early	East	EE	Summer	2000	14343.7	7811.53	29602.1	1.83622	0.48455	0.000717919	0	1.91796
28392	Early	East	EE	Summer	2000	13034.7	7811.53	29602.1	1.66865	0.440332	0.000717919	0	1.91796
28392	Early	East	EE	Summer	2000	11321.6	7811.53	29602.1	1.44935	0.38246	0.000717919	0	1.91796
28392	Early	East	EE	Summer	2000	12733.6	7811.53	29602.1	1.6301	0.43016	0.000717919	0	1.91796
28392	Early	East	EE	Summer	2000	10957.1	7811.53	29602.1	1.40268	0.370146	0.000717919	0	1.91796
28392	Early	East	EE	Summer	2000	11706.9	7811.53	29602.1	1.49867	0.395477	0.000717919	0	1.91796
28392	Early	East	EE	Summer	2000	6808.77	7811.53	29602.1	0.871631	0.23001	0.00714516	0	1.91796
28392	Early	East	EE	Summer	2000	3328.59	7811.53	29602.1	0.426112	0.112444	0.00714516	0	1.91796
28392	Early	East	EE	Summer	2000	15454.4	7811.53	29602.1	1.97841	0.522072	0.000717919	0	1.91796
28392	Early	East	EE	Summer	2000	13600.4	7811.53	29602.1	1.74106	0.459439	0.00714516	0	1.91796
28392	Early	East	EE	Summer	2000	13856.4	7811.53	29602.1	1.77384	0.468088	0.000717919	0	1.91796
28392	Early	East	EE	Summer	2000	14006.9	7811.53	29602.1	1.7931	0.473171	0.000717919	0	1.91796
28392	Early	East	EE	Summer	2000	13117	7811.53	29602.1	1.67919	0.443111	0.000717919	0	1.91796
28392	Early	East	EE	Summer	2000	12720.3	7811.53	29602.1	1.6284	0.42971	0.000717919	0	1.91796
28392	Early	East	EE	Summer	2000	12648.6	7811.53	29602.1	1.61922	0.427288	0.000717919	0	1.91796
28392	Early	East	EE	Summer	2000	7888.05	7811.53	29602.1	1.00979	0.266469	0.000717919	0	1.91796
28392	Early	East	EE	Summer	2000	7606.31	7811.53	29602.1	0.973728	0.256952	0.000717919	0	1.91796
28392	Early	East	EE	Summer	2000	6801.06	7811.53	29602.1	0.870644	0.22975	0.232268	0	1.91796
28392	Early	East	EE	Summer	2000	3294.69	7811.53	29602.1	0.421772	0.111299	0.695474	0	1.91796
28393	Early	East	EE	Summer	2000	10594.2	7811.53	7129	1.35623	1.48607	8.75815	3.42104	5.25002
28393	Early	East	EE	Summer	2000	11478.8	7811.53	7129	1.46946	1.61015	0.0556639	3.42104	5.25002
28393	Early	East	EE	Summer	2000	12036.3	7811.53	7129	1.54084	1.68836	8.60778	3.42104	5.25002
28393	Early	East	EE	Summer	2000	7697.09	7811.53	7129	0.985349	1.07969	7.8491	3.42104	5.25002
28393	Early	East	EE	Summer	2000	7788.37	7811.53	7129	0.997035	1.09249	8.60778	3.42104	5.25002
28393	Early	East	EE	Summer	2000	10113	7811.53	7129	1.29462	1.41857	8.75815	3.42104	5.25002
28393	Early	East	EE	Summer	2000	9470.03	7811.53	7129	1.21231	1.32838	8.75815	3.42104	5.25002
28393	Early	East	EE	Summer	2000	3700.27	7811.53	7129	0.473693	0.519044	0.0556639	3.42104	5.25002
28393	Early	East	EE	Summer	2000	4781.61	7811.53	7129	0.612121	0.670726	0.0556639	3.42104	5.25002
28393	Early	East	EE	Summer	2000	4357.19	7811.53	7129	0.557789	0.611192	0.0556639	3.42104	5.25002
28393	Early	East	EE	Summer	2000	6529.28	7811.53	7129	0.835851	0.915876	0.0556639	3.42104	5.25002
28393	Early	East	EE	Summer	2000	6193.37	7811.53	7129	0.79285	0.868758	0.0556639	3.42104	5.25002
28393	Early	East	EE	Summer	2000	4440.28	7811.53	7129	0.568426	0.622847	0.0556639	3.42104	5.25002
28393	Early	East	EE	Summer	2000	5156.32	7811.53	7129	0.660091	0.723288	0.0556639	3.42104	5.25002
28393	Early	East	EE	Summer	2000	4598.38	7811.53	7129	0.588666	0.645025	0.0556639	3.42104	5.25002
28393	Early	East	EE	Summer	2000	5195.67	7811.53	7129	0.665128	0.728807	0.0556639	3.42104	5.25002
28393	Early	East	EE	Summer	2000	2087.41	7811.53	7129	0.267221	0.292805	0.0556639	3.42104	5.25002
28393	Early	East	EE	Summer	2000	10174.9	7811.53	7129	1.30255	1.42726	8.75815	3.42104	5.25002
28393	Early	East	EE	Summer	2000	9309.49	7811.53	7129	1.19176	1.30586	8.75815	3.42104	5.25002
28393	Early	East	EE	Summer	2000	10734.4	7811.53	7129	1.37417	1.50574	8.75815	3.42104	5.25002
28393	Early	East	EE	Summer	2000	10852	7811.53	7129	1.38923	1.52223	8.60778	3.42104	5.25002
28393	Early	East	EE	Summer	2000	11964.9	7811.53	7129	1.5317	1.67835	8.75815	3.42104	5.25002
28393	Early	East	EE	Summer	2000	10386.5	7811.53	7129	1.32964	1.45694	8.75815	3.42104	5.25002
28393	Early	East	EE	Summer	2000	11215.7	7811.53	7129	1.43579	1.57325	8.60778	3.42104	5.25002
28393	Early	East	EE	Summer	2000	9338.94	7811.53	7129	1.19553	1.30999	8.75815	3.42104	5.25002
28393	Early	East	EE	Summer	2000	8457.37	7811.53	7129	1.08268	1.18633	8.75815	3.42104	5.25002
28393	Early	East	EE	Summer	2000	9836.35	7811.53	7129	1.25921	1.37977	8.75815	3.42104	5.25002
28393	Early	East	EE	Summer	2000	12297.7	7811.53	7129	1.57431	1.72503	8.75815	3.42104	5.25002
28393	Early	East	EE	Summer	2000	13620.2	7811.53	7129	1.7436	1.91053	8.75815	3.42104	5.25002
28393	Early	East	EE	Summer	2000	10612.5	7811.53	7129	1.35857	1.48864	8.75815	3.42104	5.25002
28393	Early	East	EE	Summer	2000	12366.8	7811.53	7129	1.58315	1.73472	8.75815	3.42104	5.25002
28393	Early	East	EE	Summer	2000	7947.16	7811.53	7129	1.01736	1.11476	7.8491	3.42104	5.25002
28393	Early	East	EE	Summer	2000	7274.36	7811.53	7129	0.931233	1.02039	7.8491	3.42104	5.25002
28393	Early	East	EE	Summer	2000	11368.2	7811.53	7129	1.45531	1.59465	8.75815	3.42104	5.25002
28393	Early	East	EE	Summer	2000	14220.2	7811.53	7129	1.82041	1.9947	8.75815	3.42104	5.25002
28393	Early	East	EE	Summer	2000	10503.8	7811.53	7129	1.34465	1.47338	8.75815	3.42104	5.25002
28393	Early	East	EE	Summer	2000	12480.5	7811.53	7129	1.5977	1.75066	8.75815	3.42104	5.25002
28393	Early	East	EE	Summer	2000	13993.5	7811.53	7129	1.79139	1.96289	7.8491	3.42104	5.25002
28412	Early	East	EE	Summer	2000	11789.4	7811.53	25597.3	1.50924	0.460574	0.749719	0	2.03441
28412	Early	East	EE	Summer	2000	12230	7811.53	25597.3	1.56564	0.477786	0.749719	0	2.03441
28412	Early	East	EE	Summer	2000	17480.2	7811.53	25597.3	2.23774	0.682893	0.750722	0	2.03441
28412	Early	East	EE	Summer	2000	10746.2	7811.53	25597.3	1.37568	0.419817	0.748634	0	2.03441
28412	Early	East	EE	Summer	2000	13061.8	7811.53	25597.3	1.67211	0.510279	0.750722	0	2.03441
28412	Early	East	EE	Summer	2000	12881.4	7811.53	25597.3	1.64903	0.503234	0.748634	0	2.03441
28412	Early	East	EE	Summer	2000	12118.4	7811.53	25597.3	1.55135	0.473426	2.81993	0	2.03441
28412	Early	East	EE	Summer	2000	15466.2	7811.53	25597.3	1.97992	0.604214	2.81993	0	2.03441
28412	Early	East	EE	Summer	2000	11956.4	7811.53	25597.3	1.53061	0.467096	7.02279	0	2.03441
28412	Early	East	EE	Summer	2000	12347.9	7811.53	25597.3	1.58072	0.482389	7.02279	0	2.03441
28412	Early	East	EE	Summer	2000	12387.9	7811.53	25597.3	1.58585	0.483954	2.62056	0	2.03441
28412	Early	East	EE	Summer	2000	10105.4	7811.53	25597.3	1.29365	0.394782	2.81993	0	2.03441
28412	Early	East	EE	Summer	2000	8129.99	7811.53	25597.3	1.04077	0.317611	2.62056	0	2.03441
28412	Early	East	EE	Summer	2000	11240.4	7811.53	25597.3	1.43895	0.439125	2.81993	0	2.03441
28412	Early	East	EE	Summer	2000	10368.9	7811.53	25597.3	1.32739	0.405079	3.16531	0	2.03441
28412	Early	East	EE	Summer	2000	15819	7811.53	25597.3	2.02508	0.617995	0.979612	0	2.03441
28412	Early	East	EE	Summer	2000	12464	7811.53	25597.3	1.59559	0.486926	2.62056	0	2.03441
28412	Early	East	EE	Summer	2000	12235.9	7811.53	25597.3	1.56639	0.478016	2.81993	0	2.03441
28419	Early	East	EE	Summer	2000	16060.9	7811.53	21390.8	2.05605	0.75083	7.8491	0.582207	3.08163
28419	Early	East	EE	Summer	2000	9427.31	7811.53	21390.8	1.20685	0.440718	0.0556639	0.582207	3.08163
28419	Early	East	EE	Summer	2000	4187.18	7811.53	21390.8	0.536025	0.195746	0.0556639	0.582207	3.08163
28419	Early	East	EE	Summer	2000	3508.53	7811.53	21390.8	0.449148	0.16402	0.0556639	0.582207	3.08163
28419	Early	East	EE	Summer	2000	18808.9	7811.53	21390.8	2.40783	0.879296	7.8491	0.582207	3.08163
28419	Early	East	EE	Summer	2000	14974.7	7811.53	21390.8	1.91699	0.700051	0.00714516	0.582207	3.08163
28419	Early	East	EE	Summer	2000	8301.43	7811.53	21390.8	1.06271	0.388084	0.0367145	0.582207	3.08163
28419	Early	East	EE	Summer	2000	7431.09	7811.53	21390.8	0.951297	0.347396	0.0367145	0.582207	3.08163
28419	Early	East	EE	Summer	2000	6479.95	7811.53	21390.8	0.829536	0.302931	0.0367145	0.582207	3.08163
28419	Early	East	EE	Summer	2000	8655.36	7811.53	21390.8	1.10802	0.404629	0.0367145	0.582207	3.08163
28419	Early	East	EE	Summer	2000	8124.8	7811.53	21390.8	1.0401	0.379827	0.0367145	0.582207	3.08163
28419	Early	East	EE	Summer	2000	8092.27	7811.53	21390.8	1.03594	0.378306	0.0367145	0.582207	3.08163
28419	Early	East	EE	Summer	2000	9644.77	7811.53	21390.8	1.23468	0.450884	0.0367145	0.582207	3.08163
28419	Early	East	EE	Summer	2000	8776.3	7811.53	21390.8	1.1235	0.410283	0.00736938	0.582207	3.08163
28419	Early	East	EE	Summer	2000	6237.56	7811.53	21390.8	0.798506	0.2916	0.0300583	0.582207	3.08163
28419	Early	East	EE	Summer	2000	9461.15	7811.53	21390.8	1.21118	0.442299	0.00736938	0.582207	3.08163
28419	Early	East	EE	Summer	2000	9241.63	7811.53	21390.8	1.18308	0.432037	0.00738427	0.582207	3.08163
28419	Early	East	EE	Summer	2000	4716.39	7811.53	21390.8	0.603772	0.220487	0.00714516	0.582207	3.08163
28419	Early	East	EE	Summer	2000	4269.34	7811.53	21390.8	0.546543	0.199588	0.00714516	0.582207	3.08163
28419	Early	East	EE	Summer	2000	6894.18	7811.53	21390.8	0.882564	0.322296	0.00738427	0.582207	3.08163
28419	Early	East	EE	Summer	2000	7371.67	7811.53	21390.8	0.943691	0.344619	0.00738427	0.582207	3.08163
28419	Early	East	EE	Summer	2000	6433.55	7811.53	21390.8	0.823596	0.300762	0.00738427	0.582207	3.08163
28419	Early	East	EE	Summer	2000	14675.3	7811.53	21390.8	1.87867	0.686055	0.00714516	0.582207	3.08163
28419	Early	East	EE	Summer	2000	15481.4	7811.53	21390.8	1.98187	0.723741	0.00714516	0.582207	3.08163
28419	Early	East	EE	Summer	2000	14375.4	7811.53	21390.8	1.84027	0.672034	0.00714516	0.582207	3.08163
28420	Early	East	EE	Summer	2000	155.804	7811.53	7375.35	0.0199454	0.0211249	15.297	4.93328	3.78147
28420	Early	East	EE	Summer	2000	276.81	7811.53	7375.35	0.035436	0.0375318	13.0125	4.93328	3.78147
28420	Early	East	EE	Summer	2000	883.375	7811.53	7375.35	0.113086	0.119774	8.95706	4.93328	3.78147
28420	Early	East	EE	Summer	2000	1069.42	7811.53	7375.35	0.136902	0.144999	6.97534	4.93328	3.78147
28420	Early	East	EE	Summer	2000	3317.59	7811.53	7375.35	0.424704	0.449821	6.97534	4.93328	3.78147
28420	Early	East	EE	Summer	2000	3423.27	7811.53	7375.35	0.438233	0.46415	5.55656	4.93328	3.78147
28420	Early	East	EE	Summer	2000	2995.1	7811.53	7375.35	0.38342	0.406096	5.55206	4.93328	3.78147
28420	Early	East	EE	Summer	2000	2161.56	7811.53	7375.35	0.276714	0.293079	5.55206	4.93328	3.78147
28420	Early	East	EE	Summer	2000	3212.16	7811.53	7375.35	0.411207	0.435526	5.55206	4.93328	3.78147
28420	Early	East	EE	Summer	2000	3859.5	7811.53	7375.35	0.494077	0.523297	6.97534	4.93328	3.78147
28420	Early	East	EE	Summer	2000	2824.17	7811.53	7375.35	0.361538	0.38292	6.97534	4.93328	3.78147
28420	Early	East	EE	Summer	2000	1898.34	7811.53	7375.35	0.243017	0.257389	5.55206	4.93328	3.78147
28420	Early	East	EE	Summer	2000	2238.79	7811.53	7375.35	0.286601	0.303551	9.70467	4.93328	3.78147
28420	Early	East	EE	Summer	2000	1387.73	7811.53	7375.35	0.177652	0.188158	9.70467	4.93328	3.78147
28420	Early	East	EE	Summer	2000	0	7811.53	7375.35	0	0	6.97534	4.93328	3.78147
28420	Early	East	EE	Summer	2000	0	7811.53	7375.35	0	0	9.70467	4.93328	3.78147
28420	Early	East	EE	Summer	2000	0	7811.53	7375.35	0	0	6.97534	4.93328	3.78147
28420	Early	East	EE	Summer	2000	2741.62	7811.53	7375.35	0.350971	0.371728	8.43008	4.93328	3.78147
28420	Early	East	EE	Summer	2000	665.779	7811.53	7375.35	0.0852303	0.0902709	8.95706	4.93328	3.78147
28420	Early	East	EE	Summer	2000	432.054	7811.53	7375.35	0.0553097	0.0585808	8.43008	4.93328	3.78147
28420	Early	East	EE	Summer	2000	1607.94	7811.53	7375.35	0.205842	0.218016	6.97534	4.93328	3.78147
28420	Early	East	EE	Summer	2000	2328.75	7811.53	7375.35	0.298117	0.315748	8.95706	4.93328	3.78147
28420	Early	East	EE	Summer	2000	1194.85	7811.53	7375.35	0.152959	0.162005	6.97534	4.93328	3.78147
28420	Early	East	EE	Summer	2000	1118.44	7811.53	7375.35	0.143178	0.151646	8.43008	4.93328	3.78147
63654	Late	East	EL	Summer	2010	3712.04	19514.9	5490.81	0.190216	0.676046	7.80678	4.48785	4.48785
63654	Late	East	EL	Summer	2010	3092.08	19514.9	5490.81	0.158447	0.563138	7.80678	4.48785	4.48785
63654	Late	East	EL	Summer	2010	3640.12	19514.9	5490.81	0.186531	0.662948	7.80678	4.48785	4.48785
63654	Late	East	EL	Summer	2010	4245.35	19514.9	5490.81	0.217544	0.773173	8.64178	4.48785	4.48785
63654	Late	East	EL	Summer	2010	3936.88	19514.9	5490.81	0.201738	0.716995	8.64178	4.48785	4.48785
63654	Late	East	EL	Summer	2010	4105.71	19514.9	5490.81	0.210389	0.747742	8.64178	4.48785	4.48785
63654	Late	East	EL	Summer	2010	4110.45	19514.9	5490.81	0.210632	0.748605	8.64178	4.48785	4.48785
63654	Late	East	EL	Summer	2010	5334.82	19514.9	5490.81	0.273372	0.971591	8.64178	4.48785	4.48785
63654	Late	East	EL	Summer	2010	6279	19514.9	5490.81	0.321755	1.14355	8.64178	4.48785	4.48785
63654	Late	East	EL	Summer	2010	6279	19514.9	5490.81	0.321755	1.14355	8.64178	4.48785	4.48785
63654	Late	East	EL	Summer	2010	6296.35	19514.9	5490.81	0.322644	1.14671	8.64178	4.48785	4.48785
63654	Late	East	EL	Summer	2010	6330.69	19514.9	5490.81	0.324403	1.15296	8.64178	4.48785	4.48785
63654	Late	East	EL	Summer	2010	6570.72	19514.9	5490.81	0.336703	1.19667	8.64178	4.48785	4.48785
63654	Late	East	EL	Summer	2010	6570.72	19514.9	5490.81	0.336703	1.19667	8.64178	4.48785	4.48785
63654	Late	East	EL	Summer	2010	5087.88	19514.9	5490.81	0.260718	0.926617	8.64178	4.48785	4.48785
63654	Late	East	EL	Summer	2010	7098.67	19514.9	5490.81	0.363757	1.29283	8.64178	4.48785	4.48785
63654	Late	East	EL	Summer	2010	7094.03	19514.9	5490.81	0.363519	1.29198	8.64178	4.48785	4.48785
63654	Late	East	EL	Summer	2010	5805.53	19514.9	5490.81	0.297493	1.05732	7.80678	4.48785	4.48785
63654	Late	East	EL	Summer	2010	5954.27	19514.9	5490.81	0.305114	1.08441	8.64178	4.48785	4.48785
63654	Late	East	EL	Summer	2010	231.135	19514.9	5490.81	0.0118441	0.0420949	8.64178	4.48785	4.48785
63654	Late	East	EL	Summer	2010	0	19514.9	5490.81	0	0	8.64178	4.48785	4.48785
63654	Late	East	EL	Summer	2010	67.53	19514.9	5490.81	0.00346043	0.0122987	8.64178	4.48785	4.48785
63654	Late	East	EL	Summer	2010	102.86	19514.9	5490.81	0.00527087	0.0187332	8.64178	4.48785	4.48785
63654	Late	East	EL	Summer	2010	278.277	19514.9	5490.81	0.0142598	0.0506805	8.64178	4.48785	4.48785
63654	Late	East	EL	Summer	2010	0	19514.9	5490.81	0	0	9.47411	4.48785	4.48785
63654	Late	East	EL	Summer	2010	193.316	19514.9	5490.81	0.00990607	0.0352071	8.64178	4.48785	4.48785
63654	Late	East	EL	Summer	2010	1021.32	19514.9	5490.81	0.0523354	0.186005	8.64178	4.48785	4.48785
63654	Late	East	EL	Summer	2010	884.332	19514.9	5490.81	0.0453158	0.161057	11.8806	4.48785	4.48785
63654	Late	East	EL	Summer	2010	585.699	19514.9	5490.81	0.030013	0.106669	11.8806	4.48785	4.48785
63654	Late	East	EL	Summer	2010	794.633	19514.9	5490.81	0.0407194	0.144721	8.64178	4.48785	4.48785
63654	Late	East	EL	Summer	2010	144.992	19514.9	5490.81	0.00742979	0.0264062	11.8806	4.48785	4.48785
63654	Late	East	EL	Summer	2010	2216.81	19514.9	5490.81	0.113596	0.403732	11.0396	4.48785	4.48785
63654	Late	East	EL	Summer	2010	876.714	19514.9	5490.81	0.0449254	0.159669	9.66491	4.48785	4.48785
63654	Late	East	EL	Summer	2010	939.28	19514.9	5490.81	0.0481314	0.171064	11.6662	4.48785	4.48785
63654	Late	East	EL	Summer	2010	662.191	19514.9	5490.81	0.0339326	0.1206	11.6662	4.48785	4.48785
63654	Late	East	EL	Summer	2010	168.033	19514.9	5490.81	0.00861052	0.0306026	11.6662	4.48785	4.48785
63654	Late	East	EL	Summer	2010	1626.03	19514.9	5490.81	0.0833224	0.296136	11.6662	4.48785	4.48785
63654	Late	East	EL	Summer	2010	1375.76	19514.9	5490.81	0.0704978	0.250556	9.66491	4.48785	4.48785
63654	Late	East	EL	Summer	2010	912.566	19514.9	5490.81	0.0467626	0.166199	11.6662	4.48785	4.48785
63654	Late	East	EL	Summer	2010	1016.55	19514.9	5490.81	0.0520911	0.185137	9.66491	4.48785	4.48785
63654	Late	East	EL	Summer	2010	59.7554	19514.9	5490.81	0.00306204	0.0108828	11.6662	4.48785	4.48785
63654	Late	East	EL	Summer	2010	5546.91	19514.9	5490.81	0.28424	1.01022	5.9402	4.48785	4.48785
63654	Late	East	EL	Summer	2010	4588.57	19514.9	5490.81	0.235132	0.83568	6.39184	4.48785	4.48785
63654	Late	East	EL	Summer	2010	4812.93	19514.9	5490.81	0.246628	0.876541	8.91016	4.48785	4.48785
63654	Late	East	EL	Summer	2010	767.484	19514.9	5490.81	0.0393281	0.139776	9.47411	4.48785	4.48785
63654	Late	East	EL	Summer	2010	1155.51	19514.9	5490.81	0.0592118	0.210445	9.47411	4.48785	4.48785
63654	Late	East	EL	Summer	2010	2106.88	19514.9	5490.81	0.107963	0.38371	8.82399	4.48785	4.48785
63654	Late	East	EL	Summer	2010	2491.06	19514.9	5490.81	0.127649	0.453677	8.82399	4.48785	4.48785
63654	Late	East	EL	Summer	2010	2199.35	19514.9	5490.81	0.112701	0.40055	8.82399	4.48785	4.48785
63654	Late	East	EL	Summer	2010	1695.39	19514.9	5490.81	0.086877	0.308769	8.82399	4.48785	4.48785
63654	Late	East	EL	Summer	2010	1449.82	19514.9	5490.81	0.0742931	0.264045	9.66491	4.48785	4.48785
63654	Late	East	EL	Summer	2010	3487.02	19514.9	5490.81	0.178685	0.635064	8.82399	4.48785	4.48785
63654	Late	East	EL	Summer	2010	3128.84	19514.9	5490.81	0.160331	0.569833	8.82399	4.48785	4.48785
63654	Late	East	EL	Summer	2010	2428.33	19514.9	5490.81	0.124435	0.442253	8.82399	4.48785	4.48785
63654	Late	East	EL	Summer	2010	2649.24	19514.9	5490.81	0.135755	0.482486	8.82399	4.48785	4.48785
63654	Late	East	EL	Summer	2010	2314.14	19514.9	5490.81	0.118583	0.421456	8.82399	4.48785	4.48785
63654	Late	East	EL	Summer	2010	2597.34	19514.9	5490.81	0.133095	0.473034	8.82399	4.48785	4.48785
63654	Late	East	EL	Summer	2010	2663.53	19514.9	5490.81	0.136487	0.485088	8.82399	4.48785	4.48785
63654	Late	East	EL	Summer	2010	1886.42	19514.9	5490.81	0.096666	0.34356	8.82399	4.48785	4.48785
63654	Late	East	EL	Summer	2010	885.93	19514.9	5490.81	0.0453977	0.161348	8.82399	4.48785	4.48785
63654	Late	East	EL	Summer	2010	1927.43	19514.9	5490.81	0.0987674	0.351029	8.82399	4.48785	4.48785
63654	Late	East	EL	Summer	2010	3083.44	19514.9	5490.81	0.158004	0.561562	8.82399	4.48785	4.48785
63654	Late	East	EL	Summer	2010	2524.93	19514.9	5490.81	0.129385	0.459846	8.82399	4.48785	4.48785
63654	Late	East	EL	Summer	2010	2107.55	19514.9	5490.81	0.107997	0.383832	8.82399	4.48785	4.48785
63654	Late	East	EL	Summer	2010	2721.4	19514.9	5490.81	0.139453	0.495629	8.82399	4.48785	4.48785
63654	Late	East	EL	Summer	2010	1597.81	19514.9	5490.81	0.0818766	0.290997	8.82399	4.48785	4.48785
63654	Late	East	EL	Summer	2010	1554.96	19514.9	5490.81	0.079681	0.283194	8.82399	4.48785	4.48785
63654	Late	East	EL	Summer	2010	3808.54	19514.9	5490.81	0.195161	0.69362	5.9402	4.48785	4.48785
63654	Late	East	EL	Summer	2010	4458.41	19514.9	5490.81	0.228462	0.811975	5.9402	4.48785	4.48785
63654	Late	East	EL	Summer	2010	4559.25	19514.9	5490.81	0.233629	0.830341	6.39184	4.48785	4.48785
63654	Late	East	EL	Summer	2010	4509.44	19514.9	5490.81	0.231077	0.821271	5.9402	4.48785	4.48785
63654	Late	East	EL	Summer	2010	4667.76	19514.9	5490.81	0.23919	0.850103	6.39184	4.48785	4.48785
63654	Late	East	EL	Summer	2010	4827.04	19514.9	5490.81	0.247352	0.879112	6.39184	4.48785	4.48785
63654	Late	East	EL	Summer	2010	4910.81	19514.9	5490.81	0.251644	0.894368	5.9402	4.48785	4.48785
63654	Late	East	EL	Summer	2010	4745.11	19514.9	5490.81	0.243153	0.864191	5.9402	4.48785	4.48785
63654	Late	East	EL	Summer	2010	4696	19514.9	5490.81	0.240637	0.855247	5.9402	4.48785	4.48785
63654	Late	East	EL	Summer	2010	4648.88	19514.9	5490.81	0.238222	0.846665	6.39184	4.48785	4.48785
63654	Late	East	EL	Summer	2010	4827.04	19514.9	5490.81	0.247352	0.879112	6.39184	4.48785	4.48785
63654	Late	East	EL	Summer	2010	4471.03	19514.9	5490.81	0.229109	0.814275	6.39184	4.48785	4.48785
63654	Late	East	EL	Summer	2010	4681.88	19514.9	5490.81	0.239913	0.852674	5.9402	4.48785	4.48785
63654	Late	East	EL	Summer	2010	3722.07	19514.9	5490.81	0.19073	0.677872	6.39184	4.48785	4.48785
63654	Late	East	EL	Summer	2010	3725.54	19514.9	5490.81	0.190907	0.678504	6.39184	4.48785	4.48785
63654	Late	East	EL	Summer	2010	4783.87	19514.9	5490.81	0.24514	0.87125	6.39184	4.48785	4.48785
63654	Late	East	EL	Summer	2010	4228.09	19514.9	5490.81	0.21666	0.770029	6.39184	4.48785	4.48785
63654	Late	East	EL	Summer	2010	4588.76	19514.9	5490.81	0.235141	0.835715	5.9402	4.48785	4.48785
63654	Late	East	EL	Summer	2010	4430.64	19514.9	5490.81	0.227039	0.806919	5.9402	4.48785	4.48785
63654	Late	East	EL	Summer	2010	4199.46	19514.9	5490.81	0.215193	0.764815	6.39184	4.48785	4.48785
63654	Late	East	EL	Summer	2010	4470.06	19514.9	5490.81	0.229059	0.814098	5.9402	4.48785	4.48785
63654	Late	East	EL	Summer	2010	4681.88	19514.9	5490.81	0.239913	0.852674	5.9402	4.48785	4.48785
63654	Late	East	EL	Summer	2010	4381.36	19514.9	5490.81	0.224514	0.797944	6.39184	4.48785	4.48785
63654	Late	East	EL	Summer	2010	4849.17	19514.9	5490.81	0.248486	0.883143	5.9402	4.48785	4.48785
63654	Late	East	EL	Summer	2010	4696	19514.9	5490.81	0.240637	0.855247	5.9402	4.48785	4.48785
63654	Late	East	EL	Summer	2010	4681.88	19514.9	5490.81	0.239913	0.852674	5.9402	4.48785	4.48785
63654	Late	East	EL	Summer	2010	4674.12	19514.9	5490.81	0.239516	0.851263	6.39184	4.48785	4.48785
63654	Late	East	EL	Summer	2010	4525.99	19514.9	5490.81	0.231925	0.824284	5.9402	4.48785	4.48785
63654	Late	East	EL	Summer	2010	4092.72	19514.9	5490.81	0.209723	0.745375	5.9402	4.48785	4.48785
63654	Late	East	EL	Summer	2010	4326.62	19514.9	5490.81	0.221709	0.787974	6.39184	4.48785	4.48785
63654	Late	East	EL	Summer	2010	4635	19514.9	5490.81	0.237511	0.844137	5.9402	4.48785	4.48785
63654	Late	East	EL	Summer	2010	4289.13	19514.9	5490.81	0.219788	0.781147	5.9402	4.48785	4.48785
63654	Late	East	EL	Summer	2010	4697.93	19514.9	5490.81	0.240736	0.855597	6.39184	4.48785	4.48785
63654	Late	East	EL	Summer	2010	2984.39	19514.9	5490.81	0.152929	0.543524	6.39184	4.48785	4.48785
63654	Late	East	EL	Summer	2010	5313.56	19514.9	5490.81	0.272282	0.967718	5.9402	4.48785	4.48785
63654	Late	East	EL	Summer	2010	5346.6	19514.9	5490.81	0.273976	0.973736	5.9402	4.48785	4.48785
63654	Late	East	EL	Summer	2010	5290.25	19514.9	5490.81	0.271088	0.963473	8.91016	4.48785	4.48785
63654	Late	East	EL	Summer	2010	4812.93	19514.9	5490.81	0.246628	0.876541	8.91016	4.48785	4.48785
63654	Late	East	EL	Summer	2010	4750.37	19514.9	5490.81	0.243423	0.865148	8.91016	4.48785	4.48785
63654	Late	East	EL	Summer	2010	5314.52	19514.9	5490.81	0.272331	0.967892	5.9402	4.48785	4.48785
63654	Late	East	EL	Summer	2010	5156.4	19514.9	5490.81	0.264229	0.939095	5.9402	4.48785	4.48785
63654	Late	East	EL	Summer	2010	4873.31	19514.9	5490.81	0.249723	0.887538	6.39184	4.48785	4.48785
63654	Late	East	EL	Summer	2010	5258.52	19514.9	5490.81	0.269462	0.957694	8.91016	4.48785	4.48785
63654	Late	East	EL	Summer	2010	4812.17	19514.9	5490.81	0.24659	0.876404	8.91016	4.48785	4.48785
63654	Late	East	EL	Summer	2010	4521.6	19514.9	5490.81	0.2317	0.823484	8.91016	4.48785	4.48785
63654	Late	East	EL	Summer	2010	4568.01	19514.9	5490.81	0.234078	0.831937	8.91016	4.48785	4.48785
63654	Late	East	EL	Summer	2010	5103.09	19514.9	5490.81	0.261497	0.929387	9.66491	4.48785	4.48785
63654	Late	East	EL	Summer	2010	5187.32	19514.9	5490.81	0.265814	0.944727	9.66491	4.48785	4.48785
63654	Late	East	EL	Summer	2010	4222.65	19514.9	5490.81	0.216381	0.769039	9.66491	4.48785	4.48785
63654	Late	East	EL	Summer	2010	4386.94	19514.9	5490.81	0.2248	0.798959	8.91016	4.48785	4.48785
63654	Late	East	EL	Summer	2010	4360.98	19514.9	5490.81	0.22347	0.794232	8.91016	4.48785	4.48785
63654	Late	East	EL	Summer	2010	4949.43	19514.9	5490.81	0.253623	0.901402	8.91016	4.48785	4.48785
63654	Late	East	EL	Summer	2010	4952.78	19514.9	5490.81	0.253795	0.902012	8.91016	4.48785	4.48785
63654	Late	East	EL	Summer	2010	4812.17	19514.9	5490.81	0.24659	0.876404	8.91016	4.48785	4.48785
63654	Late	East	EL	Summer	2010	4570.71	19514.9	5490.81	0.234217	0.832429	8.91016	4.48785	4.48785
63654	Late	East	EL	Summer	2010	5408.62	19514.9	5490.81	0.277154	0.985031	5.9402	4.48785	4.48785
63654	Late	East	EL	Summer	2010	4943.87	19514.9	5490.81	0.253338	0.900389	8.91016	4.48785	4.48785
63654	Late	East	EL	Summer	2010	4813.35	19514.9	5490.81	0.24665	0.876618	9.66491	4.48785	4.48785
63654	Late	East	EL	Summer	2010	2762.7	19514.9	5490.81	0.141569	0.50315	9.66491	4.48785	4.48785
63654	Late	East	EL	Summer	2010	2688.59	19514.9	5490.81	0.137772	0.489653	9.66491	4.48785	4.48785
63654	Late	East	EL	Summer	2010	2737.98	19514.9	5490.81	0.140302	0.498647	9.66491	4.48785	4.48785
63654	Late	East	EL	Summer	2010	4323.51	19514.9	5490.81	0.221549	0.787407	9.66491	4.48785	4.48785
63654	Late	East	EL	Summer	2010	3582.69	19514.9	5490.81	0.183588	0.652488	9.66491	4.48785	4.48785
63654	Late	East	EL	Summer	2010	3768.09	19514.9	5490.81	0.193088	0.686254	9.66491	4.48785	4.48785
63654	Late	East	EL	Summer	2010	3387.81	19514.9	5490.81	0.173601	0.616996	9.66491	4.48785	4.48785
63654	Late	East	EL	Summer	2010	3750.79	19514.9	5490.81	0.192202	0.683103	9.66491	4.48785	4.48785
63654	Late	East	EL	Summer	2010	4696.38	19514.9	5490.81	0.240656	0.855315	8.91016	4.48785	4.48785
63654	Late	East	EL	Summer	2010	5265.93	19514.9	5490.81	0.269842	0.959044	9.66491	4.48785	4.48785
63654	Late	East	EL	Summer	2010	5396.01	19514.9	5490.81	0.276507	0.982734	9.66491	4.48785	4.48785
63654	Late	East	EL	Summer	2010	5358.51	19514.9	5490.81	0.274586	0.975905	9.66491	4.48785	4.48785
63654	Late	East	EL	Summer	2010	5324.72	19514.9	5490.81	0.272854	0.969751	5.9402	4.48785	4.48785
63654	Late	East	EL	Summer	2010	5602.53	19514.9	5490.81	0.28709	1.02035	5.9402	4.48785	4.48785
63654	Late	East	EL	Summer	2010	5353.47	19514.9	5490.81	0.274327	0.974986	8.91016	4.48785	4.48785
63654	Late	East	EL	Summer	2010	5372.14	19514.9	5490.81	0.275284	0.978388	5.9402	4.48785	4.48785
87689	Late	East	EL	Summer	2010	5821.95	19514.9	6418.43	0.298334	0.907068	3.99973	4.9355	3.36108
87689	Late	East	EL	Summer	2010	6417.26	19514.9	6418.43	0.32884	0.999819	3.99973	4.9355	3.36108
87689	Late	East	EL	Summer	2010	2858.12	19514.9	6418.43	0.146459	0.445299	3.99973	4.9355	3.36108
87689	Late	East	EL	Summer	2010	2439.58	19514.9	6418.43	0.125011	0.38009	3.99973	4.9355	3.36108
87689	Late	East	EL	Summer	2010	2436.63	19514.9	6418.43	0.12486	0.37963	3.99973	4.9355	3.36108
87689	Late	East	EL	Summer	2010	3329.4	19514.9	6418.43	0.170608	0.518726	3.99973	4.9355	3.36108
87689	Late	East	EL	Summer	2010	1682.92	19514.9	6418.43	0.0862378	0.262201	3.99973	4.9355	3.36108
87689	Late	East	EL	Summer	2010	1804.96	19514.9	6418.43	0.0924912	0.281215	3.99973	4.9355	3.36108
87689	Late	East	EL	Summer	2010	3025.43	19514.9	6418.43	0.155032	0.471367	3.99973	4.9355	3.36108
87689	Late	East	EL	Summer	2010	4853.18	19514.9	6418.43	0.248691	0.756132	3.99973	4.9355	3.36108
87689	Late	East	EL	Summer	2010	1890.24	19514.9	6418.43	0.0968616	0.294502	17.9841	4.9355	3.36108
87689	Late	East	EL	Summer	2010	1327.14	19514.9	6418.43	0.0680063	0.20677	17.9841	4.9355	3.36108
87689	Late	East	EL	Summer	2010	1778.52	19514.9	6418.43	0.0911366	0.277096	17.9841	4.9355	3.36108
87689	Late	East	EL	Summer	2010	834.477	19514.9	6418.43	0.0427611	0.130013	17.9841	4.9355	3.36108
87689	Late	East	EL	Summer	2010	1698.26	19514.9	6418.43	0.0870239	0.264591	17.9841	4.9355	3.36108
87689	Late	East	EL	Summer	2010	1376.58	19514.9	6418.43	0.0705401	0.214473	17.9841	4.9355	3.36108
87689	Late	East	EL	Summer	2010	2460.94	19514.9	6418.43	0.126106	0.383418	17.9841	4.9355	3.36108
87689	Late	East	EL	Summer	2010	4191.03	19514.9	6418.43	0.214761	0.652968	3.99973	4.9355	3.36108
87689	Late	East	EL	Summer	2010	4255.51	19514.9	6418.43	0.218065	0.663015	3.99973	4.9355	3.36108
87689	Late	East	EL	Summer	2010	5451.71	19514.9	6418.43	0.279361	0.849384	3.99973	4.9355	3.36108
87689	Late	East	EL	Summer	2010	5348.75	19514.9	6418.43	0.274086	0.833343	3.99973	4.9355	3.36108
87689	Late	East	EL	Summer	2010	4331.86	19514.9	6418.43	0.221977	0.67491	17.9841	4.9355	3.36108
87689	Late	East	EL	Summer	2010	4469	19514.9	6418.43	0.229005	0.696276	17.9841	4.9355	3.36108
87689	Late	East	EL	Summer	2010	4392.42	19514.9	6418.43	0.225081	0.684345	17.9841	4.9355	3.36108
87689	Late	East	EL	Summer	2010	3890.79	19514.9	6418.43	0.199376	0.606191	17.9841	4.9355	3.36108
87689	Late	East	EL	Summer	2010	4057	19514.9	6418.43	0.207893	0.632086	17.9841	4.9355	3.36108
87689	Late	East	EL	Summer	2010	4537.26	19514.9	6418.43	0.232503	0.706912	17.9841	4.9355	3.36108
87689	Late	East	EL	Summer	2010	4320.46	19514.9	6418.43	0.221393	0.673134	17.9841	4.9355	3.36108
87689	Late	East	EL	Summer	2010	4630.84	19514.9	6418.43	0.237298	0.721491	17.9841	4.9355	3.36108
87689	Late	East	EL	Summer	2010	4320.46	19514.9	6418.43	0.221393	0.673134	17.9841	4.9355	3.36108
87689	Late	East	EL	Summer	2010	4610.07	19514.9	6418.43	0.236234	0.718255	17.9841	4.9355	3.36108
87689	Late	East	EL	Summer	2010	4119.5	19514.9	6418.43	0.211095	0.641824	17.9841	4.9355	3.36108
87689	Late	East	EL	Summer	2010	3672.8	19514.9	6418.43	0.188205	0.572227	17.9841	4.9355	3.36108
87689	Late	East	EL	Summer	2010	5482.99	19514.9	6418.43	0.280965	0.854258	17.9841	4.9355	3.36108
87689	Late	East	EL	Summer	2010	4249.47	19514.9	6418.43	0.217755	0.662073	17.9841	4.9355	3.36108
87689	Late	East	EL	Summer	2010	4538.14	19514.9	6418.43	0.232548	0.707048	17.9841	4.9355	3.36108
87689	Late	East	EL	Summer	2010	4104.57	19514.9	6418.43	0.21033	0.639498	17.9841	4.9355	3.36108
87689	Late	East	EL	Summer	2010	4612.78	19514.9	6418.43	0.236373	0.718678	17.9841	4.9355	3.36108
87689	Late	East	EL	Summer	2010	2993.38	19514.9	6418.43	0.153389	0.466372	9.79412	4.9355	3.36108
87689	Late	East	EL	Summer	2010	3195.51	19514.9	6418.43	0.163748	0.497866	9.79412	4.9355	3.36108
87689	Late	East	EL	Summer	2010	3262.85	19514.9	6418.43	0.167198	0.508356	9.79412	4.9355	3.36108
87689	Late	East	EL	Summer	2010	2959.1	19514.9	6418.43	0.151633	0.461032	9.79412	4.9355	3.36108
87689	Late	East	EL	Summer	2010	3436.34	19514.9	6418.43	0.176088	0.535386	9.79412	4.9355	3.36108
87689	Late	East	EL	Summer	2010	3227.02	19514.9	6418.43	0.165362	0.502775	9.79412	4.9355	3.36108
87689	Late	East	EL	Summer	2010	4015.66	19514.9	6418.43	0.205774	0.625646	9.79412	4.9355	3.36108
87689	Late	East	EL	Summer	2010	3601.41	19514.9	6418.43	0.184547	0.561104	9.79412	4.9355	3.36108
87689	Late	East	EL	Summer	2010	4299.68	19514.9	6418.43	0.220328	0.669897	9.79412	4.9355	3.36108
87689	Late	East	EL	Summer	2010	4171.5	19514.9	6418.43	0.21376	0.649926	9.79412	4.9355	3.36108
87689	Late	East	EL	Summer	2010	4179.08	19514.9	6418.43	0.214148	0.651106	9.79412	4.9355	3.36108
87689	Late	East	EL	Summer	2010	4071.27	19514.9	6418.43	0.208624	0.63431	9.79412	4.9355	3.36108
87689	Late	East	EL	Summer	2010	4355.46	19514.9	6418.43	0.223187	0.678587	9.79412	4.9355	3.36108
87689	Late	East	EL	Summer	2010	5082.1	19514.9	6418.43	0.260422	0.791799	17.9841	4.9355	3.36108
87689	Late	East	EL	Summer	2010	5929.31	19514.9	6418.43	0.303835	0.923794	17.9841	4.9355	3.36108
87689	Late	East	EL	Summer	2010	5386.26	19514.9	6418.43	0.276008	0.839188	3.99973	4.9355	3.36108
87689	Late	East	EL	Summer	2010	5686.08	19514.9	6418.43	0.291371	0.885899	17.9841	4.9355	3.36108
87689	Late	East	EL	Summer	2010	4320.8	19514.9	6418.43	0.22141	0.673187	3.99973	4.9355	3.36108
87689	Late	East	EL	Summer	2010	4686.75	19514.9	6418.43	0.240163	0.730202	3.99973	4.9355	3.36108
87689	Late	East	EL	Summer	2010	3995.02	19514.9	6418.43	0.204716	0.622429	17.9841	4.9355	3.36108
87689	Late	East	EL	Summer	2010	4856.08	19514.9	6418.43	0.24884	0.756584	17.9841	4.9355	3.36108
87689	Late	East	EL	Summer	2010	3051.59	19514.9	6418.43	0.156373	0.475443	17.9841	4.9355	3.36108
87689	Late	East	EL	Summer	2010	5502.86	19514.9	6418.43	0.281983	0.857353	17.9841	4.9355	3.36108
87689	Late	East	EL	Summer	2010	2985.85	19514.9	6418.43	0.153004	0.4652	17.9841	4.9355	3.36108
87689	Late	East	EL	Summer	2010	1125.29	19514.9	6418.43	0.0576633	0.175322	17.9841	4.9355	3.36108
87689	Late	East	EL	Summer	2010	4246.24	19514.9	6418.43	0.21759	0.66157	17.9841	4.9355	3.36108
87689	Late	East	EL	Summer	2010	3110.8	19514.9	6418.43	0.159406	0.484667	4.48708	4.9355	3.36108
87689	Late	East	EL	Summer	2010	1259.14	19514.9	6418.43	0.0645218	0.196175	5.66624	4.9355	3.36108
87689	Late	East	EL	Summer	2010	291.481	19514.9	6418.43	0.0149363	0.0454131	5.66624	4.9355	3.36108
87689	Late	East	EL	Summer	2010	3211.43	19514.9	6418.43	0.164563	0.500345	17.9841	4.9355	3.36108
87689	Late	East	EL	Summer	2010	3277.22	19514.9	6418.43	0.167934	0.510595	17.9841	4.9355	3.36108
87689	Late	East	EL	Summer	2010	3481.31	19514.9	6418.43	0.178393	0.542393	17.9841	4.9355	3.36108
87689	Late	East	EL	Summer	2010	2950.01	19514.9	6418.43	0.151167	0.459615	17.9841	4.9355	3.36108
87689	Late	East	EL	Summer	2010	3792	19514.9	6418.43	0.194313	0.5908	17.9841	4.9355	3.36108
87689	Late	East	EL	Summer	2010	1864.99	19514.9	6418.43	0.0955675	0.290568	17.9841	4.9355	3.36108
87689	Late	East	EL	Summer	2010	4127.67	19514.9	6418.43	0.211514	0.643097	3.99973	4.9355	3.36108
87689	Late	East	EL	Summer	2010	4169.38	19514.9	6418.43	0.213652	0.649596	3.99973	4.9355	3.36108
87689	Late	East	EL	Summer	2010	4047.92	19514.9	6418.43	0.207427	0.630671	3.99973	4.9355	3.36108
87689	Late	East	EL	Summer	2010	479.81	19514.9	6418.43	0.0245869	0.074755	5.66624	4.9355	3.36108
87689	Late	East	EL	Summer	2010	31.2752	19514.9	6418.43	0.00160263	0.00487272	4.48708	4.9355	3.36108
87689	Late	East	EL	Summer	2010	381.394	19514.9	6418.43	0.0195437	0.0594217	5.66624	4.9355	3.36108
87689	Late	East	EL	Summer	2010	382.709	19514.9	6418.43	0.0196111	0.0596266	5.66624	4.9355	3.36108
87689	Late	East	EL	Summer	2010	4604.05	19514.9	6418.43	0.235925	0.717318	17.9841	4.9355	3.36108
87689	Late	East	EL	Summer	2010	6132.25	19514.9	6418.43	0.314235	0.955414	17.9841	4.9355	3.36108
87689	Late	East	EL	Summer	2010	6259.28	19514.9	6418.43	0.320744	0.975204	17.9841	4.9355	3.36108
87689	Late	East	EL	Summer	2010	5763.51	19514.9	6418.43	0.295339	0.897964	17.9841	4.9355	3.36108
87689	Late	East	EL	Summer	2010	3465.22	19514.9	6418.43	0.177568	0.539886	17.9841	4.9355	3.36108
87689	Late	East	EL	Summer	2010	2483.33	19514.9	6418.43	0.127253	0.386907	17.9841	4.9355	3.36108
87689	Late	East	EL	Summer	2010	2218.68	19514.9	6418.43	0.113692	0.345673	17.9841	4.9355	3.36108
87689	Late	East	EL	Summer	2010	2023.78	19514.9	6418.43	0.103705	0.315308	17.9841	4.9355	3.36108
87689	Late	East	EL	Summer	2010	2804.03	19514.9	6418.43	0.143687	0.436871	17.9841	4.9355	3.36108
87689	Late	East	EL	Summer	2010	4522.41	19514.9	6418.43	0.231741	0.704597	17.9841	4.9355	3.36108
87689	Late	East	EL	Summer	2010	4507.15	19514.9	6418.43	0.23096	0.70222	17.9841	4.9355	3.36108
87689	Late	East	EL	Summer	2010	4482.07	19514.9	6418.43	0.229675	0.698313	17.9841	4.9355	3.36108
87689	Late	East	EL	Summer	2010	5156.45	19514.9	6418.43	0.264232	0.803383	17.9841	4.9355	3.36108
87689	Late	East	EL	Summer	2010	4071.17	19514.9	6418.43	0.208619	0.634295	17.9841	4.9355	3.36108
87689	Late	East	EL	Summer	2010	4281.16	19514.9	6418.43	0.219379	0.667011	17.9841	4.9355	3.36108
87689	Late	East	EL	Summer	2010	3849.97	19514.9	6418.43	0.197284	0.599831	17.9841	4.9355	3.36108
87689	Late	East	EL	Summer	2010	6850.87	19514.9	6418.43	0.351059	1.06738	17.9841	4.9355	3.36108
87689	Late	East	EL	Summer	2010	9017.39	19514.9	6418.43	0.462077	1.40492	17.9841	4.9355	3.36108
87689	Late	East	EL	Summer	2010	8662.94	19514.9	6418.43	0.443915	1.3497	17.9841	4.9355	3.36108
87689	Late	East	EL	Summer	2010	8786.44	19514.9	6418.43	0.450243	1.36894	17.9841	4.9355	3.36108
87689	Late	East	EL	Summer	2010	8521.29	19514.9	6418.43	0.436656	1.32763	17.9841	4.9355	3.36108
87689	Late	East	EL	Summer	2010	8655.44	19514.9	6418.43	0.44353	1.34853	17.9841	4.9355	3.36108
C144	Late	East	EL	Summer	2010	1561.49	19514.9	5854.75	0.0800152	0.266704	6.39184	4.75235	3.03357
C144	Late	East	EL	Summer	2010	1562.24	19514.9	5854.75	0.0800537	0.266832	6.39184	4.75235	3.03357
C144	Late	East	EL	Summer	2010	1576.89	19514.9	5854.75	0.0808044	0.269335	6.39184	4.75235	3.03357
C144	Late	East	EL	Summer	2010	1556.37	19514.9	5854.75	0.0797529	0.26583	6.39184	4.75235	3.03357
C144	Late	East	EL	Summer	2010	1568.66	19514.9	5854.75	0.0803827	0.267929	6.39184	4.75235	3.03357
C144	Late	East	EL	Summer	2010	1532.34	19514.9	5854.75	0.0785217	0.261726	6.39184	4.75235	3.03357
C144	Late	East	EL	Summer	2010	1493.8	19514.9	5854.75	0.0765465	0.255142	6.39184	4.75235	3.03357
C144	Late	East	EL	Summer	2010	1703.92	19514.9	5854.75	0.0873137	0.291031	6.39184	4.75235	3.03357
C144	Late	East	EL	Summer	2010	1543.33	19514.9	5854.75	0.079085	0.263604	6.19284	4.75235	3.03357
C144	Late	East	EL	Summer	2010	1682	19514.9	5854.75	0.0861906	0.287288	6.39184	4.75235	3.03357
C144	Late	East	EL	Summer	2010	1560.62	19514.9	5854.75	0.0799708	0.266556	6.39184	4.75235	3.03357
C144	Late	East	EL	Summer	2010	1523.72	19514.9	5854.75	0.0780797	0.260253	6.39184	4.75235	3.03357
C144	Late	East	EL	Summer	2010	1519.59	19514.9	5854.75	0.0778683	0.259548	6.19284	4.75235	3.03357
C144	Late	East	EL	Summer	2010	1530.5	19514.9	5854.75	0.0784274	0.261412	6.19284	4.75235	3.03357
C144	Late	East	EL	Summer	2010	1876.73	19514.9	5854.75	0.0961694	0.320549	6.39184	4.75235	3.03357
C144	Late	East	EL	Summer	2010	1858.5	19514.9	5854.75	0.0952351	0.317435	6.39184	4.75235	3.03357
C144	Late	East	EL	Summer	2010	1765.32	19514.9	5854.75	0.0904604	0.30152	6.39184	4.75235	3.03357
C144	Late	East	EL	Summer	2010	1762.71	19514.9	5854.75	0.0903264	0.301073	6.39184	4.75235	3.03357
C144	Late	East	EL	Summer	2010	1759.43	19514.9	5854.75	0.0901583	0.300513	6.39184	4.75235	3.03357
C144	Late	East	EL	Summer	2010	1740.56	19514.9	5854.75	0.0891913	0.29729	6.39184	4.75235	3.03357
C144	Late	East	EL	Summer	2010	1680.44	19514.9	5854.75	0.0861105	0.287021	6.39184	4.75235	3.03357
C144	Late	East	EL	Summer	2010	1681.93	19514.9	5854.75	0.0861871	0.287276	6.39184	4.75235	3.03357
C144	Late	East	EL	Summer	2010	1686.3	19514.9	5854.75	0.0864109	0.288022	6.39184	4.75235	3.03357
C144	Late	East	EL	Summer	2010	1663.41	19514.9	5854.75	0.0852382	0.284113	6.39184	4.75235	3.03357
C144	Late	East	EL	Summer	2010	1700.41	19514.9	5854.75	0.0871338	0.290432	6.39184	4.75235	3.03357
C144	Late	East	EL	Summer	2010	1643.76	19514.9	5854.75	0.0842309	0.280756	6.39184	4.75235	3.03357
C144	Late	East	EL	Summer	2010	1676.09	19514.9	5854.75	0.085888	0.286279	6.39184	4.75235	3.03357
C144	Late	East	EL	Summer	2010	1786.46	19514.9	5854.75	0.0915433	0.305129	6.39184	4.75235	3.03357
C144	Late	East	EL	Summer	2010	1466.38	19514.9	5854.75	0.0751414	0.250459	6.39184	4.75235	3.03357
C144	Late	East	EL	Summer	2010	1488.31	19514.9	5854.75	0.0762656	0.254206	6.39184	4.75235	3.03357
C144	Late	East	EL	Summer	2010	1455.05	19514.9	5854.75	0.0745612	0.248525	6.39184	4.75235	3.03357
C144	Late	East	EL	Summer	2010	1499.48	19514.9	5854.75	0.076838	0.256114	6.39184	4.75235	3.03357
C144	Late	East	EL	Summer	2010	1590	19514.9	5854.75	0.0814762	0.271574	6.19284	4.75235	3.03357
C144	Late	East	EL	Summer	2010	1521.49	19514.9	5854.75	0.0779657	0.259873	6.39184	4.75235	3.03357
C144	Late	East	EL	Summer	2010	1570.43	19514.9	5854.75	0.0804734	0.268231	6.39184	4.75235	3.03357
C144	Late	East	EL	Summer	2010	1540.73	19514.9	5854.75	0.0789514	0.263158	6.39184	4.75235	3.03357
C144	Late	East	EL	Summer	2010	1685.13	19514.9	5854.75	0.0863508	0.287822	6.39184	4.75235	3.03357
C144	Late	East	EL	Summer	2010	1451.9	19514.9	5854.75	0.0743995	0.247986	6.39184	4.75235	3.03357
C144	Late	East	EL	Summer	2010	1485.43	19514.9	5854.75	0.0761177	0.253713	6.39184	4.75235	3.03357
C144	Late	East	EL	Summer	2010	1629.18	19514.9	5854.75	0.0834842	0.278267	6.39184	4.75235	3.03357
C144	Late	East	EL	Summer	2010	1597.78	19514.9	5854.75	0.0818751	0.272903	6.39184	4.75235	3.03357
C144	Late	East	EL	Summer	2010	1569.15	19514.9	5854.75	0.0804079	0.268013	6.19284	4.75235	3.03357
C144	Late	East	EL	Summer	2010	1864.61	19514.9	5854.75	0.0955479	0.318477	6.39184	4.75235	3.03357
C144	Late	East	EL	Summer	2010	1668.21	19514.9	5854.75	0.0854837	0.284932	6.39184	4.75235	3.03357
C144	Late	East	EL	Summer	2010	1737.61	19514.9	5854.75	0.0890405	0.296787	6.39184	4.75235	3.03357
C144	Late	East	EL	Summer	2010	1624.41	19514.9	5854.75	0.0832396	0.277452	6.39184	4.75235	3.03357
C144	Late	East	EL	Summer	2010	1593.08	19514.9	5854.75	0.0816339	0.2721	6.39184	4.75235	3.03357
C144	Late	East	EL	Summer	2010	1818.2	19514.9	5854.75	0.0931699	0.310551	6.39184	4.75235	3.03357
C144	Late	East	EL	Summer	2010	2205.63	19514.9	5854.75	0.113023	0.376725	6.39184	4.75235	3.03357
C144	Late	East	EL	Summer	2010	2168.73	19514.9	5854.75	0.111132	0.370423	6.39184	4.75235	3.03357
C144	Late	East	EL	Summer	2010	2455.9	19514.9	5854.75	0.125848	0.419471	6.39184	4.75235	3.03357
C144	Late	East	EL	Summer	2010	2664.92	19514.9	5854.75	0.136558	0.455171	6.39184	4.75235	3.03357
C144	Late	East	EL	Summer	2010	2722.98	19514.9	5854.75	0.139533	0.465088	6.39184	4.75235	3.03357
C144	Late	East	EL	Summer	2010	2906.19	19514.9	5854.75	0.148922	0.496381	6.39184	4.75235	3.03357
C144	Late	East	EL	Summer	2010	2995.8	19514.9	5854.75	0.153514	0.511688	6.39184	4.75235	3.03357
C144	Late	East	EL	Summer	2010	2860.52	19514.9	5854.75	0.146582	0.488581	6.39184	4.75235	3.03357
C144	Late	East	EL	Summer	2010	2737.66	19514.9	5854.75	0.140286	0.467596	6.39184	4.75235	3.03357
C144	Late	East	EL	Summer	2010	3080.15	19514.9	5854.75	0.157836	0.526093	6.39184	4.75235	3.03357
C144	Late	East	EL	Summer	2010	3204.8	19514.9	5854.75	0.164224	0.547385	6.39184	4.75235	3.03357
C144	Late	East	EL	Summer	2010	3138.71	19514.9	5854.75	0.160837	0.536097	6.39184	4.75235	3.03357
C144	Late	East	EL	Summer	2010	3014.92	19514.9	5854.75	0.154493	0.514952	6.39184	4.75235	3.03357
C144	Late	East	EL	Summer	2010	3088.47	19514.9	5854.75	0.158262	0.527515	6.39184	4.75235	3.03357
C144	Late	East	EL	Summer	2010	2891.68	19514.9	5854.75	0.148178	0.493902	6.39184	4.75235	3.03357
C144	Late	East	EL	Summer	2010	2985.28	19514.9	5854.75	0.152975	0.509891	6.39184	4.75235	3.03357
C144	Late	East	EL	Summer	2010	3041.31	19514.9	5854.75	0.155846	0.51946	6.39184	4.75235	3.03357
C144	Late	East	EL	Summer	2010	3367.08	19514.9	5854.75	0.172539	0.575102	6.39184	4.75235	3.03357
C144	Late	East	EL	Summer	2010	3114.89	19514.9	5854.75	0.159616	0.532027	6.39184	4.75235	3.03357
C144	Late	East	EL	Summer	2010	3342.91	19514.9	5854.75	0.171301	0.570974	6.39184	4.75235	3.03357
C144	Late	East	EL	Summer	2010	3154.46	19514.9	5854.75	0.161644	0.538787	6.39184	4.75235	3.03357
C144	Late	East	EL	Summer	2010	3072.91	19514.9	5854.75	0.157465	0.524857	6.39184	4.75235	3.03357
C144	Late	East	EL	Summer	2010	3221.94	19514.9	5854.75	0.165102	0.550313	6.39184	4.75235	3.03357
C144	Late	East	EL	Summer	2010	2945.32	19514.9	5854.75	0.150927	0.503065	6.39184	4.75235	3.03357
C144	Late	East	EL	Summer	2010	2735.82	19514.9	5854.75	0.140192	0.467282	6.39184	4.75235	3.03357
C144	Late	East	EL	Summer	2010	2673.72	19514.9	5854.75	0.137009	0.456676	6.39184	4.75235	3.03357
C144	Late	East	EL	Summer	2010	2741.75	19514.9	5854.75	0.140495	0.468295	6.39184	4.75235	3.03357
C144	Late	East	EL	Summer	2010	3318.52	19514.9	5854.75	0.170051	0.566807	6.39184	4.75235	3.03357
C144	Late	East	EL	Summer	2010	3017.39	19514.9	5854.75	0.15462	0.515375	6.39184	4.75235	3.03357
C144	Late	East	EL	Summer	2010	2898.86	19514.9	5854.75	0.148546	0.495129	6.39184	4.75235	3.03357
C144	Late	East	EL	Summer	2010	3249.31	19514.9	5854.75	0.166504	0.554986	6.39184	4.75235	3.03357
C144	Late	East	EL	Summer	2010	3140.62	19514.9	5854.75	0.160935	0.536423	6.39184	4.75235	3.03357
C144	Late	East	EL	Summer	2010	2956.5	19514.9	5854.75	0.1515	0.504974	6.39184	4.75235	3.03357
C144	Late	East	EL	Summer	2010	3248.07	19514.9	5854.75	0.166441	0.554776	6.39184	4.75235	3.03357
C144	Late	East	EL	Summer	2010	4021.22	19514.9	5854.75	0.206059	0.68683	6.39184	4.75235	3.03357
C144	Late	East	EL	Summer	2010	4086.44	19514.9	5854.75	0.209401	0.69797	6.39184	4.75235	3.03357
C144	Late	East	EL	Summer	2010	3987.26	19514.9	5854.75	0.204319	0.681029	6.39184	4.75235	3.03357
C144	Late	East	EL	Summer	2010	3983.96	19514.9	5854.75	0.20415	0.680467	6.39184	4.75235	3.03357
C144	Late	East	EL	Summer	2010	3235.4	19514.9	5854.75	0.165791	0.55261	6.39184	4.75235	3.03357
C144	Late	East	EL	Summer	2010	3197.41	19514.9	5854.75	0.163845	0.546122	6.39184	4.75235	3.03357
C144	Late	East	EL	Summer	2010	3279.93	19514.9	5854.75	0.168073	0.560216	6.39184	4.75235	3.03357
C144	Late	East	EL	Summer	2010	3300.41	19514.9	5854.75	0.169123	0.563715	6.39184	4.75235	3.03357
C144	Late	East	EL	Summer	2010	2691.21	19514.9	5854.75	0.137906	0.459663	6.39184	4.75235	3.03357
C144	Late	East	EL	Summer	2010	2710.53	19514.9	5854.75	0.138896	0.462962	6.39184	4.75235	3.03357
C144	Late	East	EL	Summer	2010	2635.02	19514.9	5854.75	0.135026	0.450065	6.39184	4.75235	3.03357
C144	Late	East	EL	Summer	2010	3353.87	19514.9	5854.75	0.171862	0.572846	6.39184	4.75235	3.03357
C144	Late	East	EL	Summer	2010	3319.95	19514.9	5854.75	0.170124	0.567051	6.39184	4.75235	3.03357
C144	Late	East	EL	Summer	2010	3250.12	19514.9	5854.75	0.166546	0.555125	6.39184	4.75235	3.03357
C144	Late	East	EL	Summer	2010	2549.63	19514.9	5854.75	0.130651	0.435481	6.39184	4.75235	3.03357
C144	Late	East	EL	Summer	2010	2643.79	19514.9	5854.75	0.135476	0.451563	6.39184	4.75235	3.03357
C144	Late	East	EL	Summer	2010	2855.75	19514.9	5854.75	0.146337	0.487766	6.39184	4.75235	3.03357
C144	Late	East	EL	Summer	2010	3252.79	19514.9	5854.75	0.166683	0.555582	6.39184	4.75235	3.03357
C144	Late	East	EL	Summer	2010	2800.73	19514.9	5854.75	0.143518	0.478369	6.39184	4.75235	3.03357
C144	Late	East	EL	Summer	2010	2709.92	19514.9	5854.75	0.138864	0.462858	6.39184	4.75235	3.03357
C144	Late	East	EL	Summer	2010	2806.15	19514.9	5854.75	0.143796	0.479295	6.39184	4.75235	3.03357
C144	Late	East	EL	Summer	2010	3298.7	19514.9	5854.75	0.169035	0.563423	6.39184	4.75235	3.03357
C144	Late	East	EL	Summer	2010	2869	19514.9	5854.75	0.147016	0.49003	6.39184	4.75235	3.03357
C144	Late	East	EL	Summer	2010	3235.76	19514.9	5854.75	0.16581	0.552672	8.91016	4.75235	3.03357
C144	Late	East	EL	Summer	2010	3296.76	19514.9	5854.75	0.168935	0.56309	8.91016	4.75235	3.03357
C144	Late	East	EL	Summer	2010	3338.66	19514.9	5854.75	0.171083	0.570248	8.91016	4.75235	3.03357
C144	Late	East	EL	Summer	2010	3585.98	19514.9	5854.75	0.183756	0.61249	8.91016	4.75235	3.03357
C144	Late	East	EL	Summer	2010	3502.74	19514.9	5854.75	0.179491	0.598273	8.91016	4.75235	3.03357
C144	Late	East	EL	Summer	2010	2915.11	19514.9	5854.75	0.149379	0.497905	8.91016	4.75235	3.03357
C144	Late	East	EL	Summer	2010	3012.65	19514.9	5854.75	0.154377	0.514564	8.91016	4.75235	3.03357
C144	Late	East	EL	Summer	2010	2867.1	19514.9	5854.75	0.146918	0.489704	8.91016	4.75235	3.03357
C144	Late	East	EL	Summer	2010	2192.28	19514.9	5854.75	0.112339	0.374444	8.91016	4.75235	3.03357
C144	Late	East	EL	Summer	2010	2465.64	19514.9	5854.75	0.126347	0.421136	8.91016	4.75235	3.03357
C144	Late	East	EL	Summer	2010	2782.37	19514.9	5854.75	0.142577	0.475232	8.91016	4.75235	3.03357
C144	Late	East	EL	Summer	2010	2759.28	19514.9	5854.75	0.141394	0.471289	8.91016	4.75235	3.03357
C144	Late	East	EL	Summer	2010	3064.06	19514.9	5854.75	0.157011	0.523345	8.91016	4.75235	3.03357
C144	Late	East	EL	Summer	2010	3382.19	19514.9	5854.75	0.173314	0.577683	9.66491	4.75235	3.03357
C144	Late	East	EL	Summer	2010	3480.59	19514.9	5854.75	0.178356	0.59449	9.66491	4.75235	3.03357
C144	Late	East	EL	Summer	2010	3462.7	19514.9	5854.75	0.177439	0.591434	9.66491	4.75235	3.03357
C144	Late	East	EL	Summer	2010	3534.15	19514.9	5854.75	0.1811	0.603638	9.66491	4.75235	3.03357
C144	Late	East	EL	Summer	2010	3506.58	19514.9	5854.75	0.179688	0.59893	9.66491	4.75235	3.03357
C144	Late	East	EL	Summer	2010	4716.63	19514.9	5854.75	0.241694	0.805606	8.91016	4.75235	3.03357
C144	Late	East	EL	Summer	2010	4116.82	19514.9	5854.75	0.210958	0.703158	8.91016	4.75235	3.03357
C144	Late	East	EL	Summer	2010	4046.95	19514.9	5854.75	0.207377	0.691224	8.91016	4.75235	3.03357
C144	Late	East	EL	Summer	2010	3767.69	19514.9	5854.75	0.193068	0.643527	8.91016	4.75235	3.03357
C144	Late	East	EL	Summer	2010	3578.8	19514.9	5854.75	0.183388	0.611264	9.66491	4.75235	3.03357
C144	Late	East	EL	Summer	2010	3542.09	19514.9	5854.75	0.181507	0.604994	9.66491	4.75235	3.03357
C144	Late	East	EL	Summer	2010	3460.94	19514.9	5854.75	0.177349	0.591133	9.66491	4.75235	3.03357
C144	Late	East	EL	Summer	2010	3781.31	19514.9	5854.75	0.193766	0.645854	8.91016	4.75235	3.03357
C144	Late	East	EL	Summer	2010	3465.36	19514.9	5854.75	0.177575	0.591889	9.66491	4.75235	3.03357
C144	Late	East	EL	Summer	2010	3855.38	19514.9	5854.75	0.197561	0.658504	8.91016	4.75235	3.03357
C144	Late	East	EL	Summer	2010	3908.61	19514.9	5854.75	0.200289	0.667596	8.91016	4.75235	3.03357
C144	Late	East	EL	Summer	2010	3892.8	19514.9	5854.75	0.199478	0.664895	8.91016	4.75235	3.03357
C144	Late	East	EL	Summer	2010	3909.74	19514.9	5854.75	0.200346	0.667788	8.91016	4.75235	3.03357
C144	Late	East	EL	Summer	2010	3908.96	19514.9	5854.75	0.200307	0.667656	8.91016	4.75235	3.03357
C144	Late	East	EL	Summer	2010	3918.89	19514.9	5854.75	0.200816	0.669352	8.91016	4.75235	3.03357
C144	Late	East	EL	Summer	2010	3906.94	19514.9	5854.75	0.200203	0.667311	8.91016	4.75235	3.03357
C144	Late	East	EL	Summer	2010	3906.65	19514.9	5854.75	0.200188	0.667262	8.91016	4.75235	3.03357
C144	Late	East	EL	Summer	2010	3894.22	19514.9	5854.75	0.199551	0.665138	8.91016	4.75235	3.03357
C144	Late	East	EL	Summer	2010	3914.05	19514.9	5854.75	0.200567	0.668525	8.91016	4.75235	3.03357
C144	Late	East	EL	Summer	2010	3873.36	19514.9	5854.75	0.198482	0.661575	8.91016	4.75235	3.03357
C144	Late	East	EL	Summer	2010	3863.68	19514.9	5854.75	0.197986	0.659922	8.91016	4.75235	3.03357
C144	Late	East	EL	Summer	2010	3836.91	19514.9	5854.75	0.196615	0.65535	8.91016	4.75235	3.03357
C144	Late	East	EL	Summer	2010	3952.04	19514.9	5854.75	0.202514	0.675013	8.91016	4.75235	3.03357
C144	Late	East	EL	Summer	2010	3940.38	19514.9	5854.75	0.201917	0.673023	8.91016	4.75235	3.03357
C144	Late	East	EL	Summer	2010	3985	19514.9	5854.75	0.204203	0.680644	8.91016	4.75235	3.03357
C144	Late	East	EL	Summer	2010	3989.82	19514.9	5854.75	0.20445	0.681468	8.91016	4.75235	3.03357
C144	Late	East	EL	Summer	2010	3990.75	19514.9	5854.75	0.204498	0.681625	8.91016	4.75235	3.03357
C144	Late	East	EL	Summer	2010	3988.89	19514.9	5854.75	0.204402	0.681308	8.91016	4.75235	3.03357
C144	Late	East	EL	Summer	2010	4025.48	19514.9	5854.75	0.206277	0.687557	8.91016	4.75235	3.03357
C144	Late	East	EL	Summer	2010	4037.72	19514.9	5854.75	0.206904	0.689648	8.91016	4.75235	3.03357
C144	Late	East	EL	Summer	2010	4034.56	19514.9	5854.75	0.206743	0.689108	8.91016	4.75235	3.03357
C144	Late	East	EL	Summer	2010	4010.88	19514.9	5854.75	0.205529	0.685063	8.91016	4.75235	3.03357
C144	Late	East	EL	Summer	2010	3993.12	19514.9	5854.75	0.204619	0.68203	8.91016	4.75235	3.03357
C144	Late	East	EL	Summer	2010	3991.42	19514.9	5854.75	0.204532	0.68174	8.91016	4.75235	3.03357
C144	Late	East	EL	Summer	2010	3979.49	19514.9	5854.75	0.203921	0.679703	8.91016	4.75235	3.03357
C144	Late	East	EL	Summer	2010	3970.27	19514.9	5854.75	0.203449	0.678128	8.91016	4.75235	3.03357
C144	Late	East	EL	Summer	2010	3786.31	19514.9	5854.75	0.194022	0.646707	8.91016	4.75235	3.03357
C144	Late	East	EL	Summer	2010	3789.94	19514.9	5854.75	0.194208	0.647327	8.91016	4.75235	3.03357
C144	Late	East	EL	Summer	2010	4010.94	19514.9	5854.75	0.205532	0.685073	8.91016	4.75235	3.03357
C144	Late	East	EL	Summer	2010	3654	19514.9	5854.75	0.187242	0.624108	8.91016	4.75235	3.03357
C144	Late	East	EL	Summer	2010	3658.4	19514.9	5854.75	0.187467	0.62486	8.91016	4.75235	3.03357
C144	Late	East	EL	Summer	2010	3671.71	19514.9	5854.75	0.188149	0.627133	8.91016	4.75235	3.03357
C144	Late	East	EL	Summer	2010	3663.2	19514.9	5854.75	0.187713	0.62568	8.91016	4.75235	3.03357
C144	Late	East	EL	Summer	2010	3662.89	19514.9	5854.75	0.187697	0.625626	8.91016	4.75235	3.03357
C144	Late	East	EL	Summer	2010	3674.76	19514.9	5854.75	0.188305	0.627653	8.91016	4.75235	3.03357
C144	Late	East	EL	Summer	2010	3661.55	19514.9	5854.75	0.187629	0.625398	8.91016	4.75235	3.03357
C144	Late	East	EL	Summer	2010	3665.76	19514.9	5854.75	0.187845	0.626118	8.91016	4.75235	3.03357
C144	Late	East	EL	Summer	2010	3656.8	19514.9	5854.75	0.187385	0.624586	8.91016	4.75235	3.03357
C144	Late	East	EL	Summer	2010	3647.42	19514.9	5854.75	0.186905	0.622985	8.91016	4.75235	3.03357
C144	Late	East	EL	Summer	2010	3647.56	19514.9	5854.75	0.186912	0.623008	8.91016	4.75235	3.03357
C144	Late	East	EL	Summer	2010	3677.48	19514.9	5854.75	0.188445	0.628119	8.91016	4.75235	3.03357
C144	Late	East	EL	Summer	2010	3655.6	19514.9	5854.75	0.187324	0.624382	8.91016	4.75235	3.03357
C144	Late	East	EL	Summer	2010	3680.79	19514.9	5854.75	0.188614	0.628684	8.91016	4.75235	3.03357
C144	Late	East	EL	Summer	2010	3720.54	19514.9	5854.75	0.190651	0.635473	8.91016	4.75235	3.03357
C144	Late	East	EL	Summer	2010	3715.97	19514.9	5854.75	0.190417	0.634693	8.91016	4.75235	3.03357
C144	Late	East	EL	Summer	2010	3705.18	19514.9	5854.75	0.189864	0.63285	8.91016	4.75235	3.03357
C144	Late	East	EL	Summer	2010	3708.13	19514.9	5854.75	0.190015	0.633354	8.91016	4.75235	3.03357
C144	Late	East	EL	Summer	2010	3754.4	19514.9	5854.75	0.192386	0.641256	9.66491	4.75235	3.03357
C144	Late	East	EL	Summer	2010	3722.51	19514.9	5854.75	0.190752	0.63581	8.91016	4.75235	3.03357
C144	Late	East	EL	Summer	2010	3707.07	19514.9	5854.75	0.189961	0.633172	8.91016	4.75235	3.03357
C144	Late	East	EL	Summer	2010	3707.25	19514.9	5854.75	0.18997	0.633203	8.91016	4.75235	3.03357
C144	Late	East	EL	Summer	2010	3707.46	19514.9	5854.75	0.189981	0.633239	8.91016	4.75235	3.03357
C144	Late	East	EL	Summer	2010	3710.52	19514.9	5854.75	0.190138	0.633763	8.91016	4.75235	3.03357
C144	Late	East	EL	Summer	2010	3710.11	19514.9	5854.75	0.190117	0.633692	8.91016	4.75235	3.03357
C144	Late	East	EL	Summer	2010	3704.25	19514.9	5854.75	0.189817	0.632692	8.91016	4.75235	3.03357
C144	Late	East	EL	Summer	2010	3687.62	19514.9	5854.75	0.188964	0.62985	8.91016	4.75235	3.03357
C144	Late	East	EL	Summer	2010	3722.32	19514.9	5854.75	0.190743	0.635777	8.91016	4.75235	3.03357
C144	Late	East	EL	Summer	2010	3738.15	19514.9	5854.75	0.191554	0.638481	9.66491	4.75235	3.03357
C144	Late	East	EL	Summer	2010	3776.38	19514.9	5854.75	0.193513	0.645011	9.66491	4.75235	3.03357
C144	Late	East	EL	Summer	2010	3677.64	19514.9	5854.75	0.188453	0.628147	9.66491	4.75235	3.03357
C144	Late	East	EL	Summer	2010	3687.14	19514.9	5854.75	0.18894	0.629768	9.66491	4.75235	3.03357
C144	Late	East	EL	Summer	2010	3711.27	19514.9	5854.75	0.190176	0.63389	9.66491	4.75235	3.03357
C144	Late	East	EL	Summer	2010	3755.7	19514.9	5854.75	0.192453	0.641478	9.66491	4.75235	3.03357
C144	Late	East	EL	Summer	2010	3780.04	19514.9	5854.75	0.1937	0.645635	9.66491	4.75235	3.03357
C144	Late	East	EL	Summer	2010	3873.36	19514.9	5854.75	0.198482	0.661575	8.91016	4.75235	3.03357
C144	Late	East	EL	Summer	2010	3343.7	19514.9	5854.75	0.171341	0.571108	8.91016	4.75235	3.03357
C144	Late	East	EL	Summer	2010	3377.4	19514.9	5854.75	0.173068	0.576864	8.91016	4.75235	3.03357
C144	Late	East	EL	Summer	2010	3478.17	19514.9	5854.75	0.178232	0.594076	9.66491	4.75235	3.03357
C144	Late	East	EL	Summer	2010	3568.3	19514.9	5854.75	0.18285	0.609471	9.66491	4.75235	3.03357
C144	Late	East	EL	Summer	2010	3482.04	19514.9	5854.75	0.17843	0.594737	9.66491	4.75235	3.03357
C144	Late	East	EL	Summer	2010	3368.86	19514.9	5854.75	0.17263	0.575406	9.66491	4.75235	3.03357
C144	Late	East	EL	Summer	2010	3446.28	19514.9	5854.75	0.176597	0.588629	9.66491	4.75235	3.03357
C144	Late	East	EL	Summer	2010	3427.52	19514.9	5854.75	0.175636	0.585424	9.66491	4.75235	3.03357
C144	Late	East	EL	Summer	2010	3404.24	19514.9	5854.75	0.174443	0.581449	9.66491	4.75235	3.03357
C144	Late	East	EL	Summer	2010	3396.21	19514.9	5854.75	0.174032	0.580077	9.66491	4.75235	3.03357
C144	Late	East	EL	Summer	2010	3326.47	19514.9	5854.75	0.170458	0.568165	9.66491	4.75235	3.03357
C144	Late	East	EL	Summer	2010	3460.42	19514.9	5854.75	0.177322	0.591044	9.66491	4.75235	3.03357
C144	Late	East	EL	Summer	2010	3386.94	19514.9	5854.75	0.173557	0.578494	9.66491	4.75235	3.03357
C144	Late	East	EL	Summer	2010	3248.21	19514.9	5854.75	0.166448	0.554798	9.66491	4.75235	3.03357
C144	Late	East	EL	Summer	2010	3192.42	19514.9	5854.75	0.163589	0.54527	9.66491	4.75235	3.03357
C144	Late	East	EL	Summer	2010	3374.71	19514.9	5854.75	0.17293	0.576405	9.66491	4.75235	3.03357
C144	Late	East	EL	Summer	2010	3308.98	19514.9	5854.75	0.169562	0.565178	9.66491	4.75235	3.03357
C144	Late	East	EL	Summer	2010	3424.84	19514.9	5854.75	0.175499	0.584968	9.66491	4.75235	3.03357
C144	Late	East	EL	Summer	2010	3434.67	19514.9	5854.75	0.176003	0.586647	9.66491	4.75235	3.03357
C144	Late	East	EL	Summer	2010	3975.07	19514.9	5854.75	0.203694	0.678947	9.66491	4.75235	3.03357
C144	Late	East	EL	Summer	2010	4153.91	19514.9	5854.75	0.212859	0.709494	9.66491	4.75235	3.03357
C144	Late	East	EL	Summer	2010	4187.18	19514.9	5854.75	0.214564	0.715177	9.66491	4.75235	3.03357
C144	Late	East	EL	Summer	2010	4162.44	19514.9	5854.75	0.213296	0.71095	9.66491	4.75235	3.03357
C144	Late	East	EL	Summer	2010	4337.94	19514.9	5854.75	0.222289	0.740927	9.66491	4.75235	3.03357
C144	Late	East	EL	Summer	2010	4097.76	19514.9	5854.75	0.209981	0.699904	9.66491	4.75235	3.03357
C144	Late	East	EL	Summer	2010	4144.47	19514.9	5854.75	0.212375	0.70788	9.66491	4.75235	3.03357
C144	Late	East	EL	Summer	2010	4165.87	19514.9	5854.75	0.213471	0.711536	9.66491	4.75235	3.03357
C144	Late	East	EL	Summer	2010	4500.01	19514.9	5854.75	0.230594	0.768608	9.66491	4.75235	3.03357
C144	Late	East	EL	Summer	2010	4531.73	19514.9	5854.75	0.232219	0.774026	9.66491	4.75235	3.03357
C144	Late	East	EL	Summer	2010	4179.44	19514.9	5854.75	0.214167	0.713855	9.66491	4.75235	3.03357
C144	Late	East	EL	Summer	2010	4194.33	19514.9	5854.75	0.21493	0.716398	9.66491	4.75235	3.03357
C144	Late	East	EL	Summer	2010	4180.72	19514.9	5854.75	0.214232	0.714072	9.66491	4.75235	3.03357
C144	Late	East	EL	Summer	2010	3308.65	19514.9	5854.75	0.169545	0.565122	9.66491	4.75235	3.03357
C144	Late	East	EL	Summer	2010	3533.67	19514.9	5854.75	0.181076	0.603556	9.66491	4.75235	3.03357
C144	Late	East	EL	Summer	2010	5229.1	19514.9	5854.75	0.267954	0.893137	8.91016	4.75235	3.03357
C144	Late	East	EL	Summer	2010	5152.1	19514.9	5854.75	0.264009	0.879985	5.9402	4.75235	3.03357
C144	Late	East	EL	Summer	2010	4348.19	19514.9	5854.75	0.222814	0.742677	6.39184	4.75235	3.03357
C144	Late	East	EL	Summer	2010	3095.98	19514.9	5854.75	0.158647	0.528798	8.91016	4.75235	3.03357
C144	Late	East	EL	Summer	2010	3096.08	19514.9	5854.75	0.158652	0.528814	8.91016	4.75235	3.03357
C144	Late	East	EL	Summer	2010	3026.45	19514.9	5854.75	0.155084	0.516921	8.91016	4.75235	3.03357
C144	Late	East	EL	Summer	2010	3209.64	19514.9	5854.75	0.164472	0.548212	8.91016	4.75235	3.03357
C144	Late	East	EL	Summer	2010	2918.64	19514.9	5854.75	0.14956	0.498508	8.91016	4.75235	3.03357
C144	Late	East	EL	Summer	2010	1265.39	19514.9	5854.75	0.0648425	0.216131	6.60641	4.75235	3.03357
C144	Late	East	EL	Summer	2010	1269.27	19514.9	5854.75	0.0650409	0.216792	6.60641	4.75235	3.03357
C144	Late	East	EL	Summer	2010	896.891	19514.9	5854.75	0.0459593	0.15319	6.39184	4.75235	3.03357
C144	Late	East	EL	Summer	2010	898.766	19514.9	5854.75	0.0460554	0.153511	6.39184	4.75235	3.03357
C144	Late	East	EL	Summer	2010	1093.81	19514.9	5854.75	0.0560499	0.186824	6.39184	4.75235	3.03357
C144	Late	East	EL	Summer	2010	1083.3	19514.9	5854.75	0.0555115	0.185029	6.39184	4.75235	3.03357
C144	Late	East	EL	Summer	2010	1062.65	19514.9	5854.75	0.0544533	0.181502	6.39184	4.75235	3.03357
C144	Late	East	EL	Summer	2010	892.547	19514.9	5854.75	0.0457368	0.152448	6.39184	4.75235	3.03357
C144	Late	East	EL	Summer	2010	973.468	19514.9	5854.75	0.0498834	0.16627	6.39184	4.75235	3.03357
C144	Late	East	EL	Summer	2010	1024.29	19514.9	5854.75	0.0524876	0.17495	6.39184	4.75235	3.03357
C144	Late	East	EL	Summer	2010	1021.05	19514.9	5854.75	0.0523216	0.174397	6.39184	4.75235	3.03357
C144	Late	East	EL	Summer	2010	1013.56	19514.9	5854.75	0.0519377	0.173117	6.39184	4.75235	3.03357
C144	Late	East	EL	Summer	2010	921.691	19514.9	5854.75	0.0472301	0.157426	6.39184	4.75235	3.03357
C144	Late	East	EL	Summer	2010	545.476	19514.9	5854.75	0.0279518	0.0931681	6.39184	4.75235	3.03357
C144	Late	East	EL	Summer	2010	3324.09	19514.9	5854.75	0.170336	0.56776	6.39184	4.75235	3.03357
C144	Late	East	EL	Summer	2010	3299.06	19514.9	5854.75	0.169053	0.563483	6.39184	4.75235	3.03357
C144	Late	East	EL	Summer	2010	4411.41	19514.9	5854.75	0.226053	0.753474	6.39184	4.75235	3.03357
C144	Late	East	EL	Summer	2010	4335.41	19514.9	5854.75	0.222159	0.740494	6.39184	4.75235	3.03357
C144	Late	East	EL	Summer	2010	4299.45	19514.9	5854.75	0.220316	0.734352	6.39184	4.75235	3.03357
C144	Late	East	EL	Summer	2010	4250.25	19514.9	5854.75	0.217795	0.725948	6.39184	4.75235	3.03357
C144	Late	East	EL	Summer	2010	4259.29	19514.9	5854.75	0.218259	0.727493	6.39184	4.75235	3.03357
C144	Late	East	EL	Summer	2010	4184.1	19514.9	5854.75	0.214406	0.71465	8.91016	4.75235	3.03357
C144	Late	East	EL	Summer	2010	4057.43	19514.9	5854.75	0.207915	0.693014	8.91016	4.75235	3.03357
C144	Late	East	EL	Summer	2010	504.65	19514.9	5854.75	0.0258597	0.0861949	6.19284	4.75235	3.03357
C144	Late	East	EL	Summer	2010	0	19514.9	5854.75	0	0	4.19556	4.75235	3.03357
C144	Late	East	EL	Summer	2010	1199.44	19514.9	5854.75	0.0614629	0.204866	4.19556	4.75235	3.03357
C144	Late	East	EL	Summer	2010	136.238	19514.9	5854.75	0.00698126	0.0232697	6.19284	4.75235	3.03357
C144	Late	East	EL	Summer	2010	72.3185	19514.9	5854.75	0.00370581	0.0123521	6.19284	4.75235	3.03357
C144	Late	East	EL	Summer	2010	70.7785	19514.9	5854.75	0.0036269	0.0120891	6.19284	4.75235	3.03357
C144	Late	East	EL	Summer	2010	913.397	19514.9	5854.75	0.0468051	0.156009	6.19284	4.75235	3.03357
C144	Late	East	EL	Summer	2010	1464.37	19514.9	5854.75	0.0750385	0.250116	5.08595	4.75235	3.03357
C144	Late	East	EL	Summer	2010	1603.66	19514.9	5854.75	0.0821761	0.273907	8.00663	4.75235	3.03357
C144	Late	East	EL	Summer	2010	1677.39	19514.9	5854.75	0.0859544	0.2865	8.00663	4.75235	3.03357
C144	Late	East	EL	Summer	2010	1686.91	19514.9	5854.75	0.0864425	0.288127	8.00663	4.75235	3.03357
C144	Late	East	EL	Summer	2010	1704.16	19514.9	5854.75	0.0873263	0.291073	8.00663	4.75235	3.03357
C144	Late	East	EL	Summer	2010	1625.77	19514.9	5854.75	0.0833093	0.277684	8.00663	4.75235	3.03357
C144	Late	East	EL	Summer	2010	1784.04	19514.9	5854.75	0.0914193	0.304716	8.00663	4.75235	3.03357
C144	Late	East	EL	Summer	2010	1848.25	19514.9	5854.75	0.09471	0.315684	8.00663	4.75235	3.03357
C144	Late	East	EL	Summer	2010	1866.24	19514.9	5854.75	0.0956317	0.318757	8.00663	4.75235	3.03357
C144	Late	East	EL	Summer	2010	619.749	19514.9	5854.75	0.0317578	0.105854	8.00663	4.75235	3.03357
C144	Late	East	EL	Summer	2010	639.471	19514.9	5854.75	0.0327684	0.109222	8.00663	4.75235	3.03357
C144	Late	East	EL	Summer	2010	1096.18	19514.9	5854.75	0.0561714	0.187229	8.00663	4.75235	3.03357
C144	Late	East	EL	Summer	2010	1099.98	19514.9	5854.75	0.056366	0.187877	8.00663	4.75235	3.03357
C144	Late	East	EL	Summer	2010	1146.28	19514.9	5854.75	0.0587388	0.195786	8.00663	4.75235	3.03357
C144	Late	East	EL	Summer	2010	1034.11	19514.9	5854.75	0.0529908	0.176627	8.00663	4.75235	3.03357
C144	Late	East	EL	Summer	2010	1889.04	19514.9	5854.75	0.0968002	0.322651	8.00663	4.75235	3.03357
C144	Late	East	EL	Summer	2010	1913.53	19514.9	5854.75	0.0980547	0.326833	8.00663	4.75235	3.03357
C144	Late	East	EL	Summer	2010	1888.34	19514.9	5854.75	0.0967639	0.32253	8.00663	4.75235	3.03357
C144	Late	East	EL	Summer	2010	2373.08	19514.9	5854.75	0.121604	0.405325	8.00663	4.75235	3.03357
C144	Late	East	EL	Summer	2010	2005.24	19514.9	5854.75	0.102754	0.342498	8.00663	4.75235	3.03357
C144	Late	East	EL	Summer	2010	2107.6	19514.9	5854.75	0.107999	0.359981	8.00663	4.75235	3.03357
C144	Late	East	EL	Summer	2010	2072.36	19514.9	5854.75	0.106194	0.353963	8.00663	4.75235	3.03357
C144	Late	East	EL	Summer	2010	2077.8	19514.9	5854.75	0.106472	0.35489	8.00663	4.75235	3.03357
C144	Late	East	EL	Summer	2010	414.474	19514.9	5854.75	0.0212389	0.0707928	8.64178	4.75235	3.03357
C144	Late	East	EL	Summer	2010	642.636	19514.9	5854.75	0.0329306	0.109763	8.64178	4.75235	3.03357
C144	Late	East	EL	Summer	2010	955.94	19514.9	5854.75	0.0489852	0.163276	7.80678	4.75235	3.03357
C144	Late	East	EL	Summer	2010	948.528	19514.9	5854.75	0.0486054	0.16201	7.80678	4.75235	3.03357
C144	Late	East	EL	Summer	2010	947.243	19514.9	5854.75	0.0485395	0.16179	7.80678	4.75235	3.03357
C144	Late	East	EL	Summer	2010	661.161	19514.9	5854.75	0.0338798	0.112927	7.80678	4.75235	3.03357
C144	Late	East	EL	Summer	2010	973.646	19514.9	5854.75	0.0498925	0.1663	7.80678	4.75235	3.03357
C144	Late	East	EL	Summer	2010	1360.39	19514.9	5854.75	0.0697101	0.232356	7.80678	4.75235	3.03357
C144	Late	East	EL	Summer	2010	1390.88	19514.9	5854.75	0.0712728	0.237564	7.80678	4.75235	3.03357
C144	Late	East	EL	Summer	2010	1339.35	19514.9	5854.75	0.0686323	0.228763	7.80678	4.75235	3.03357
C144	Late	East	EL	Summer	2010	1163.63	19514.9	5854.75	0.0596278	0.19875	7.80678	4.75235	3.03357
C144	Late	East	EL	Summer	2010	995.665	19514.9	5854.75	0.0510208	0.170061	7.80678	4.75235	3.03357
C144	Late	East	EL	Summer	2010	777.957	19514.9	5854.75	0.0398648	0.132876	7.80678	4.75235	3.03357
C144	Late	East	EL	Summer	2010	779.984	19514.9	5854.75	0.0399687	0.133222	7.80678	4.75235	3.03357
C144	Late	East	EL	Summer	2010	798.477	19514.9	5854.75	0.0409163	0.136381	7.80678	4.75235	3.03357
C144	Late	East	EL	Summer	2010	1164.62	19514.9	5854.75	0.0596786	0.198919	7.80678	4.75235	3.03357
C144	Late	East	EL	Summer	2010	1192.24	19514.9	5854.75	0.0610941	0.203637	7.80678	4.75235	3.03357
C144	Late	East	EL	Summer	2010	1133.26	19514.9	5854.75	0.0580714	0.193562	7.80678	4.75235	3.03357
C144	Late	East	EL	Summer	2010	1290.73	19514.9	5854.75	0.0661407	0.220458	7.80678	4.75235	3.03357
C144	Late	East	EL	Summer	2010	1362.53	19514.9	5854.75	0.0698202	0.232723	7.80678	4.75235	3.03357
C144	Late	East	EL	Summer	2010	1486.71	19514.9	5854.75	0.0761835	0.253932	7.80678	4.75235	3.03357
C144	Late	East	EL	Summer	2010	2066.81	19514.9	5854.75	0.10591	0.353015	7.80678	4.75235	3.03357
C144	Late	East	EL	Summer	2010	836.965	19514.9	5854.75	0.0428885	0.142955	7.80678	4.75235	3.03357
C144	Late	East	EL	Summer	2010	1196	19514.9	5854.75	0.0612867	0.204279	7.80678	4.75235	3.03357
C144	Late	East	EL	Summer	2010	622.033	19514.9	5854.75	0.0318748	0.106244	7.80678	4.75235	3.03357
C144	Late	East	EL	Summer	2010	812.642	19514.9	5854.75	0.0416422	0.1388	7.80678	4.75235	3.03357
C144	Late	East	EL	Summer	2010	1349.49	19514.9	5854.75	0.069152	0.230495	7.80678	4.75235	3.03357
C144	Late	East	EL	Summer	2010	1594.25	19514.9	5854.75	0.0816941	0.2723	7.80678	4.75235	3.03357
C144	Late	East	EL	Summer	2010	4639.23	19514.9	5854.75	0.237728	0.792387	7.80678	4.75235	3.03357
C144	Late	East	EL	Summer	2010	4057.21	19514.9	5854.75	0.207904	0.692978	7.80678	4.75235	3.03357
C144	Late	East	EL	Summer	2010	4227.06	19514.9	5854.75	0.216607	0.721987	7.80678	4.75235	3.03357
C144	Late	East	EL	Summer	2010	4139.64	19514.9	5854.75	0.212127	0.707057	7.80678	4.75235	3.03357
C144	Late	East	EL	Summer	2010	4004.4	19514.9	5854.75	0.205197	0.683958	7.80678	4.75235	3.03357
C144	Late	East	EL	Summer	2010	3980.77	19514.9	5854.75	0.203986	0.67992	7.80678	4.75235	3.03357
C144	Late	East	EL	Summer	2010	4014.75	19514.9	5854.75	0.205728	0.685725	7.80678	4.75235	3.03357
C144	Late	East	EL	Summer	2010	4112.14	19514.9	5854.75	0.210718	0.702359	7.80678	4.75235	3.03357
C144	Late	East	EL	Summer	2010	4434.43	19514.9	5854.75	0.227233	0.757407	7.80678	4.75235	3.03357
C144	Late	East	EL	Summer	2010	4473.24	19514.9	5854.75	0.229222	0.764036	7.80678	4.75235	3.03357
C144	Late	East	EL	Summer	2010	4253.31	19514.9	5854.75	0.217952	0.726471	7.80678	4.75235	3.03357
C144	Late	East	EL	Summer	2010	3325.23	19514.9	5854.75	0.170395	0.567955	7.80678	4.75235	3.03357
C144	Late	East	EL	Summer	2010	2250.47	19514.9	5854.75	0.115321	0.384383	7.80678	4.75235	3.03357
C144	Late	East	EL	Summer	2010	2252.66	19514.9	5854.75	0.115433	0.384757	7.80678	4.75235	3.03357
C144	Late	East	EL	Summer	2010	2252.97	19514.9	5854.75	0.115449	0.384811	7.80678	4.75235	3.03357
C144	Late	East	EL	Summer	2010	2248	19514.9	5854.75	0.115194	0.383962	7.80678	4.75235	3.03357
C144	Late	East	EL	Summer	2010	2204.71	19514.9	5854.75	0.112976	0.376567	7.80678	4.75235	3.03357
C144	Late	East	EL	Summer	2010	2174.29	19514.9	5854.75	0.111417	0.371373	7.80678	4.75235	3.03357
C144	Late	East	EL	Summer	2010	2204.78	19514.9	5854.75	0.11298	0.37658	7.80678	4.75235	3.03357
C144	Late	East	EL	Summer	2010	2204.09	19514.9	5854.75	0.112944	0.376461	7.80678	4.75235	3.03357
C144	Late	East	EL	Summer	2010	2206.3	19514.9	5854.75	0.113057	0.376838	7.80678	4.75235	3.03357
C144	Late	East	EL	Summer	2010	2206.19	19514.9	5854.75	0.113052	0.37682	7.80678	4.75235	3.03357
C144	Late	East	EL	Summer	2010	2205.64	19514.9	5854.75	0.113023	0.376726	7.80678	4.75235	3.03357
C144	Late	East	EL	Summer	2010	2207.63	19514.9	5854.75	0.113125	0.377066	7.80678	4.75235	3.03357
C144	Late	East	EL	Summer	2010	2201.82	19514.9	5854.75	0.112828	0.376074	7.80678	4.75235	3.03357
C144	Late	East	EL	Summer	2010	2188.57	19514.9	5854.75	0.112149	0.373811	7.80678	4.75235	3.03357
C144	Late	East	EL	Summer	2010	1292.29	19514.9	5854.75	0.0662207	0.220725	7.80678	4.75235	3.03357
C144	Late	East	EL	Summer	2010	1002.27	19514.9	5854.75	0.0513592	0.171189	7.80678	4.75235	3.03357
C144	Late	East	EL	Summer	2010	1102.9	19514.9	5854.75	0.0565159	0.188377	7.80678	4.75235	3.03357
C144	Late	East	EL	Summer	2010	1209.52	19514.9	5854.75	0.0619792	0.206587	7.80678	4.75235	3.03357
C144	Late	East	EL	Summer	2010	1196.79	19514.9	5854.75	0.0613268	0.204413	7.80678	4.75235	3.03357
C144	Late	East	EL	Summer	2010	1187.82	19514.9	5854.75	0.0608672	0.202881	7.80678	4.75235	3.03357
C144	Late	East	EL	Summer	2010	1550.67	19514.9	5854.75	0.0794611	0.264857	7.80678	4.75235	3.03357
C144	Late	East	EL	Summer	2010	1827.07	19514.9	5854.75	0.0936246	0.312067	7.80678	4.75235	3.03357
C144	Late	East	EL	Summer	2010	1822.71	19514.9	5854.75	0.0934012	0.311322	7.80678	4.75235	3.03357
C144	Late	East	EL	Summer	2010	1593.21	19514.9	5854.75	0.0816408	0.272122	7.80678	4.75235	3.03357
C144	Late	East	EL	Summer	2010	1076.56	19514.9	5854.75	0.0551663	0.183879	7.80678	4.75235	3.03357
C144	Late	East	EL	Summer	2010	1120.86	19514.9	5854.75	0.0574362	0.191444	7.80678	4.75235	3.03357
C144	Late	East	EL	Summer	2010	1124.23	19514.9	5854.75	0.0576089	0.19202	7.80678	4.75235	3.03357
C144	Late	East	EL	Summer	2010	1107.86	19514.9	5854.75	0.05677	0.189224	7.80678	4.75235	3.03357
C144	Late	East	EL	Summer	2010	1249.14	19514.9	5854.75	0.0640094	0.213354	7.80678	4.75235	3.03357
C144	Late	East	EL	Summer	2010	1658.29	19514.9	5854.75	0.0849755	0.283238	7.80678	4.75235	3.03357
C144	Late	East	EL	Summer	2010	1593.51	19514.9	5854.75	0.0816564	0.272174	7.80678	4.75235	3.03357
C144	Late	East	EL	Summer	2010	1458.75	19514.9	5854.75	0.0747505	0.249156	7.80678	4.75235	3.03357
C144	Late	East	EL	Summer	2010	1466.1	19514.9	5854.75	0.0751274	0.250412	7.80678	4.75235	3.03357
C144	Late	East	EL	Summer	2010	1042.62	19514.9	5854.75	0.0534272	0.178082	7.80678	4.75235	3.03357
C144	Late	East	EL	Summer	2010	1086.4	19514.9	5854.75	0.0556703	0.185558	7.80678	4.75235	3.03357
C144	Late	East	EL	Summer	2010	1189.78	19514.9	5854.75	0.060968	0.203217	7.80678	4.75235	3.03357
C144	Late	East	EL	Summer	2010	1124.26	19514.9	5854.75	0.0576105	0.192026	7.80678	4.75235	3.03357
C144	Late	East	EL	Summer	2010	1127.75	19514.9	5854.75	0.0577892	0.192621	7.80678	4.75235	3.03357
C144	Late	East	EL	Summer	2010	991.767	19514.9	5854.75	0.0508211	0.169395	7.80678	4.75235	3.03357
C144	Late	East	EL	Summer	2010	1222.39	19514.9	5854.75	0.0626387	0.208785	7.80678	4.75235	3.03357
C144	Late	East	EL	Summer	2010	1395.83	19514.9	5854.75	0.0715265	0.23841	7.80678	4.75235	3.03357
C144	Late	East	EL	Summer	2010	1383.52	19514.9	5854.75	0.0708955	0.236307	7.80678	4.75235	3.03357
C144	Late	East	EL	Summer	2010	1138.96	19514.9	5854.75	0.0583634	0.194535	7.80678	4.75235	3.03357
C144	Late	East	EL	Summer	2010	858.357	19514.9	5854.75	0.0439847	0.146609	7.80678	4.75235	3.03357
C144	Late	East	EL	Summer	2010	831.772	19514.9	5854.75	0.0426224	0.142068	7.80678	4.75235	3.03357
C144	Late	East	EL	Summer	2010	965.092	19514.9	5854.75	0.0494542	0.164839	7.80678	4.75235	3.03357
C144	Late	East	EL	Summer	2010	1153.36	19514.9	5854.75	0.0591016	0.196996	7.80678	4.75235	3.03357
C144	Late	East	EL	Summer	2010	959.383	19514.9	5854.75	0.0491616	0.163864	7.80678	4.75235	3.03357
C144	Late	East	EL	Summer	2010	840.807	19514.9	5854.75	0.0430854	0.143611	7.80678	4.75235	3.03357
C144	Late	East	EL	Summer	2010	1227.81	19514.9	5854.75	0.0629164	0.209711	7.80678	4.75235	3.03357
C144	Late	East	EL	Summer	2010	1226.33	19514.9	5854.75	0.0628405	0.209458	7.80678	4.75235	3.03357
C144	Late	East	EL	Summer	2010	2455.53	19514.9	5854.75	0.125829	0.419408	7.80678	4.75235	3.03357
C144	Late	East	EL	Summer	2010	912.711	19514.9	5854.75	0.04677	0.155892	7.80678	4.75235	3.03357
C144	Late	East	EL	Summer	2010	967.889	19514.9	5854.75	0.0495975	0.165317	7.80678	4.75235	3.03357
C144	Late	East	EL	Summer	2010	863.909	19514.9	5854.75	0.0442692	0.147557	7.80678	4.75235	3.03357
C144	Late	East	EL	Summer	2010	2475.84	19514.9	5854.75	0.126869	0.422876	7.80678	4.75235	3.03357
C144	Late	East	EL	Summer	2010	2474.72	19514.9	5854.75	0.126812	0.422686	7.80678	4.75235	3.03357
C144	Late	East	EL	Summer	2010	1581.77	19514.9	5854.75	0.0810544	0.270168	7.80678	4.75235	3.03357
C144	Late	East	EL	Summer	2010	1069.63	19514.9	5854.75	0.0548111	0.182695	7.80678	4.75235	3.03357
C144	Late	East	EL	Summer	2010	1161.14	19514.9	5854.75	0.0595001	0.198324	7.80678	4.75235	3.03357
C144	Late	East	EL	Summer	2010	2692.64	19514.9	5854.75	0.137979	0.459906	7.80678	4.75235	3.03357
C144	Late	East	EL	Summer	2010	2721.02	19514.9	5854.75	0.139433	0.464754	7.80678	4.75235	3.03357
C144	Late	East	EL	Summer	2010	1838.56	19514.9	5854.75	0.0942132	0.314028	7.80678	4.75235	3.03357
C144	Late	East	EL	Summer	2010	2045.73	19514.9	5854.75	0.104829	0.349414	7.80678	4.75235	3.03357
C144	Late	East	EL	Summer	2010	1211.49	19514.9	5854.75	0.0620804	0.206924	7.80678	4.75235	3.03357
C144	Late	East	EL	Summer	2010	1206.65	19514.9	5854.75	0.0618324	0.206098	7.80678	4.75235	3.03357
C144	Late	East	EL	Summer	2010	1185.39	19514.9	5854.75	0.0607427	0.202466	8.64178	4.75235	3.03357
C144	Late	East	EL	Summer	2010	845.618	19514.9	5854.75	0.0433319	0.144433	7.80678	4.75235	3.03357
C144	Late	East	EL	Summer	2010	405.63	19514.9	5854.75	0.0207857	0.0692822	7.80678	4.75235	3.03357
C144	Late	East	EL	Summer	2010	950.817	19514.9	5854.75	0.0487227	0.162401	7.80678	4.75235	3.03357
C144	Late	East	EL	Summer	2010	955.638	19514.9	5854.75	0.0489697	0.163224	7.80678	4.75235	3.03357
C144	Late	East	EL	Summer	2010	859.976	19514.9	5854.75	0.0440677	0.146885	7.80678	4.75235	3.03357
C144	Late	East	EL	Summer	2010	925.391	19514.9	5854.75	0.0474197	0.158058	7.80678	4.75235	3.03357
C144	Late	East	EL	Summer	2010	65.2256	19514.9	5854.75	0.00334235	0.0111406	10.9833	4.75235	3.03357
C144	Late	East	EL	Summer	2010	198.376	19514.9	5854.75	0.0101653	0.0338828	10.9833	4.75235	3.03357
C144	Late	East	EL	Summer	2010	571.693	19514.9	5854.75	0.0292952	0.0976459	9.66491	4.75235	3.03357
C144	Late	East	EL	Summer	2010	897.708	19514.9	5854.75	0.0460012	0.15333	8.91016	4.75235	3.03357
C144	Late	East	EL	Summer	2010	1591.89	19514.9	5854.75	0.0815732	0.271897	9.66491	4.75235	3.03357
C144	Late	East	EL	Summer	2010	2556.27	19514.9	5854.75	0.130991	0.436615	9.66491	4.75235	3.03357
C144	Late	East	EL	Summer	2010	2812.27	19514.9	5854.75	0.144109	0.480339	9.66491	4.75235	3.03357
C144	Late	East	EL	Summer	2010	2813.17	19514.9	5854.75	0.144155	0.480494	9.66491	4.75235	3.03357
C144	Late	East	EL	Summer	2010	3230.31	19514.9	5854.75	0.16553	0.551741	9.66491	4.75235	3.03357
C144	Late	East	EL	Summer	2010	3661.35	19514.9	5854.75	0.187618	0.625363	9.66491	4.75235	3.03357
C144	Late	East	EL	Summer	2010	3606.39	19514.9	5854.75	0.184802	0.615977	9.66491	4.75235	3.03357
C144	Late	East	EL	Summer	2010	3599.06	19514.9	5854.75	0.184427	0.614725	9.66491	4.75235	3.03357
C144	Late	East	EL	Summer	2010	3598.14	19514.9	5854.75	0.184379	0.614567	9.66491	4.75235	3.03357
C144	Late	East	EL	Summer	2010	2687.61	19514.9	5854.75	0.137721	0.459048	9.66491	4.75235	3.03357
C144	Late	East	EL	Summer	2010	3235.72	19514.9	5854.75	0.165808	0.552665	9.66491	4.75235	3.03357
C144	Late	East	EL	Summer	2010	3225.78	19514.9	5854.75	0.165298	0.550967	9.66491	4.75235	3.03357
C144	Late	East	EL	Summer	2010	3244.44	19514.9	5854.75	0.166255	0.554155	9.66491	4.75235	3.03357
C144	Late	East	EL	Summer	2010	3141.11	19514.9	5854.75	0.16096	0.536506	9.66491	4.75235	3.03357
C144	Late	East	EL	Summer	2010	3057.96	19514.9	5854.75	0.156699	0.522303	8.91016	4.75235	3.03357
C144	Late	East	EL	Summer	2010	3057.77	19514.9	5854.75	0.156689	0.522271	8.91016	4.75235	3.03357
C144	Late	East	EL	Summer	2010	3050.69	19514.9	5854.75	0.156326	0.521062	8.91016	4.75235	3.03357
C144	Late	East	EL	Summer	2010	3226.3	19514.9	5854.75	0.165325	0.551057	8.91016	4.75235	3.03357
C144	Late	East	EL	Summer	2010	3454.48	19514.9	5854.75	0.177018	0.59003	8.91016	4.75235	3.03357
C144	Late	East	EL	Summer	2010	3227.28	19514.9	5854.75	0.165376	0.551225	8.91016	4.75235	3.03357
C144	Late	East	EL	Summer	2010	3231.24	19514.9	5854.75	0.165578	0.5519	9.66491	4.75235	3.03357
C144	Late	East	EL	Summer	2010	3242.69	19514.9	5854.75	0.166165	0.553855	9.66491	4.75235	3.03357
C144	Late	East	EL	Summer	2010	3387.91	19514.9	5854.75	0.173606	0.57866	9.66491	4.75235	3.03357
C144	Late	East	EL	Summer	2010	3248.1	19514.9	5854.75	0.166442	0.55478	9.66491	4.75235	3.03357
C144	Late	East	EL	Summer	2010	3134.75	19514.9	5854.75	0.160634	0.53542	9.66491	4.75235	3.03357
C144	Late	East	EL	Summer	2010	3134.69	19514.9	5854.75	0.160631	0.53541	9.66491	4.75235	3.03357
C144	Late	East	EL	Summer	2010	3131.31	19514.9	5854.75	0.160458	0.534833	9.66491	4.75235	3.03357
C144	Late	East	EL	Summer	2010	3235.89	19514.9	5854.75	0.165817	0.552695	9.66491	4.75235	3.03357
C144	Late	East	EL	Summer	2010	3421.33	19514.9	5854.75	0.175319	0.584368	9.66491	4.75235	3.03357
C144	Late	East	EL	Summer	2010	3491.82	19514.9	5854.75	0.178931	0.596408	9.66491	4.75235	3.03357
C144	Late	East	EL	Summer	2010	3494.72	19514.9	5854.75	0.17908	0.596904	9.66491	4.75235	3.03357
C144	Late	East	EL	Summer	2010	3492.38	19514.9	5854.75	0.17896	0.596504	9.66491	4.75235	3.03357
C144	Late	East	EL	Summer	2010	2108.1	19514.9	5854.75	0.108025	0.360066	9.66491	4.75235	3.03357
C144	Late	East	EL	Summer	2010	1797.93	19514.9	5854.75	0.0921314	0.30709	9.66491	4.75235	3.03357
C144	Late	East	EL	Summer	2010	2456.53	19514.9	5854.75	0.12588	0.419579	9.66491	4.75235	3.03357
C144	Late	East	EL	Summer	2010	2440.27	19514.9	5854.75	0.125047	0.416802	9.66491	4.75235	3.03357
C144	Late	East	EL	Summer	2010	2409.03	19514.9	5854.75	0.123446	0.411465	9.66491	4.75235	3.03357
C144	Late	East	EL	Summer	2010	1722.5	19514.9	5854.75	0.0882659	0.294205	9.66491	4.75235	3.03357
C144	Late	East	EL	Summer	2010	1465.68	19514.9	5854.75	0.0751057	0.25034	8.91016	4.75235	3.03357
C144	Late	East	EL	Summer	2010	1653.63	19514.9	5854.75	0.0847369	0.282442	8.91016	4.75235	3.03357
C144	Late	East	EL	Summer	2010	1599.1	19514.9	5854.75	0.0819426	0.273129	8.91016	4.75235	3.03357
C144	Late	East	EL	Summer	2010	1339.42	19514.9	5854.75	0.0686361	0.228776	8.91016	4.75235	3.03357
C144	Late	East	EL	Summer	2010	1286.21	19514.9	5854.75	0.0659091	0.219686	6.60641	4.75235	3.03357
C144	Late	East	EL	Summer	2010	2023.2	19514.9	5854.75	0.103675	0.345566	8.91016	4.75235	3.03357
C144	Late	East	EL	Summer	2010	2061.42	19514.9	5854.75	0.105633	0.352093	8.91016	4.75235	3.03357
C144	Late	East	EL	Summer	2010	2053.76	19514.9	5854.75	0.105241	0.350786	8.91016	4.75235	3.03357
C144	Late	East	EL	Summer	2010	939.838	19514.9	5854.75	0.0481601	0.160526	8.91016	4.75235	3.03357
C144	Late	East	EL	Summer	2010	1174.51	19514.9	5854.75	0.0601852	0.200607	8.91016	4.75235	3.03357
C144	Late	East	EL	Summer	2010	1521.93	19514.9	5854.75	0.077988	0.259947	8.91016	4.75235	3.03357
C144	Late	East	EL	Summer	2010	450.829	19514.9	5854.75	0.0231018	0.0770023	9.66491	4.75235	3.03357
C144	Late	East	EL	Summer	2010	520.49	19514.9	5854.75	0.0266715	0.0889005	8.61642	4.75235	3.03357
C144	Late	East	EL	Summer	2010	486.03	19514.9	5854.75	0.0249056	0.0830146	8.61642	4.75235	3.03357
C144	Late	East	EL	Summer	2010	330.211	19514.9	5854.75	0.016921	0.0564004	6.60641	4.75235	3.03357
C144	Late	East	EL	Summer	2010	583.336	19514.9	5854.75	0.0298918	0.0996346	6.60641	4.75235	3.03357
C144	Late	East	EL	Summer	2010	568.103	19514.9	5854.75	0.0291112	0.0970327	6.60641	4.75235	3.03357
C144	Late	East	EL	Summer	2010	336.164	19514.9	5854.75	0.017226	0.0574173	6.60641	4.75235	3.03357
C144	Late	East	EL	Summer	2010	796.181	19514.9	5854.75	0.0407987	0.135989	6.60641	4.75235	3.03357
C144	Late	East	EL	Summer	2010	1452.61	19514.9	5854.75	0.074436	0.248108	6.60641	4.75235	3.03357
C144	Late	East	EL	Summer	2010	2230.94	19514.9	5854.75	0.11432	0.381047	6.39184	4.75235	3.03357
C144	Late	East	EL	Summer	2010	2242.22	19514.9	5854.75	0.114898	0.382974	6.39184	4.75235	3.03357
C144	Late	East	EL	Summer	2010	2253.97	19514.9	5854.75	0.1155	0.384981	6.39184	4.75235	3.03357
C144	Late	East	EL	Summer	2010	2083.3	19514.9	5854.75	0.106754	0.35583	6.39184	4.75235	3.03357
C144	Late	East	EL	Summer	2010	2212.21	19514.9	5854.75	0.11336	0.377848	6.39184	4.75235	3.03357
C144	Late	East	EL	Summer	2010	2164.95	19514.9	5854.75	0.110938	0.369776	6.39184	4.75235	3.03357
C144	Late	East	EL	Summer	2010	2115.63	19514.9	5854.75	0.108411	0.361353	6.39184	4.75235	3.03357
C144	Late	East	EL	Summer	2010	2220.5	19514.9	5854.75	0.113785	0.379265	6.39184	4.75235	3.03357
C144	Late	East	EL	Summer	2010	818.452	19514.9	5854.75	0.0419399	0.139793	8.91016	4.75235	3.03357
C144	Late	East	EL	Summer	2010	1440.94	19514.9	5854.75	0.0738378	0.246114	9.66491	4.75235	3.03357
C144	Late	East	EL	Summer	2010	1432.41	19514.9	5854.75	0.0734008	0.244657	9.66491	4.75235	3.03357
C144	Late	East	EL	Summer	2010	1502.97	19514.9	5854.75	0.0770164	0.256709	9.66491	4.75235	3.03357
C144	Late	East	EL	Summer	2010	984.349	19514.9	5854.75	0.050441	0.168128	11.6662	4.75235	3.03357
C144	Late	East	EL	Summer	2010	1488.82	19514.9	5854.75	0.0762917	0.254293	8.82399	4.75235	3.03357
C144	Late	East	EL	Summer	2010	1645.91	19514.9	5854.75	0.0843411	0.281123	8.82399	4.75235	3.03357
C144	Late	East	EL	Summer	2010	2234.18	19514.9	5854.75	0.114486	0.381602	8.82399	4.75235	3.03357
C144	Late	East	EL	Summer	2010	2229.7	19514.9	5854.75	0.114257	0.380836	11.6662	4.75235	3.03357
C144	Late	East	EL	Summer	2010	2253.42	19514.9	5854.75	0.115472	0.384887	11.6662	4.75235	3.03357
C144	Late	East	EL	Summer	2010	343.966	19514.9	5854.75	0.0176258	0.0587498	11.6662	4.75235	3.03357
C144	Late	East	EL	Summer	2010	443.532	19514.9	5854.75	0.0227279	0.0757559	9.47411	4.75235	3.03357
C144	Late	East	EL	Summer	2010	444.323	19514.9	5854.75	0.0227684	0.075891	9.47411	4.75235	3.03357
C144	Late	East	EL	Summer	2010	466.516	19514.9	5854.75	0.0239057	0.0796816	9.47411	4.75235	3.03357
C144	Late	East	EL	Summer	2010	427.517	19514.9	5854.75	0.0219072	0.0730205	9.47411	4.75235	3.03357
C144	Late	East	EL	Summer	2010	407.329	19514.9	5854.75	0.0208727	0.0695723	9.47411	4.75235	3.03357
C144	Late	East	EL	Summer	2010	416.172	19514.9	5854.75	0.0213259	0.0710828	9.47411	4.75235	3.03357
C144	Late	East	EL	Summer	2010	410.898	19514.9	5854.75	0.0210556	0.0701819	9.47411	4.75235	3.03357
C144	Late	East	EL	Summer	2010	412.448	19514.9	5854.75	0.021135	0.0704467	9.47411	4.75235	3.03357
C144	Late	East	EL	Summer	2010	420.076	19514.9	5854.75	0.021526	0.0717496	9.47411	4.75235	3.03357
C144	Late	East	EL	Summer	2010	494.414	19514.9	5854.75	0.0253352	0.0844466	9.47411	4.75235	3.03357
C144	Late	East	EL	Summer	2010	548.796	19514.9	5854.75	0.0281219	0.0937351	9.47411	4.75235	3.03357
C144	Late	East	EL	Summer	2010	636.868	19514.9	5854.75	0.032635	0.108778	11.6662	4.75235	3.03357
C144	Late	East	EL	Summer	2010	637.218	19514.9	5854.75	0.0326529	0.108838	11.6662	4.75235	3.03357
C144	Late	East	EL	Summer	2010	752.147	19514.9	5854.75	0.0385422	0.128468	11.6662	4.75235	3.03357
C144	Late	East	EL	Summer	2010	794.367	19514.9	5854.75	0.0407057	0.135679	11.6662	4.75235	3.03357
C144	Late	East	EL	Summer	2010	789.047	19514.9	5854.75	0.0404331	0.13477	11.6662	4.75235	3.03357
C144	Late	East	EL	Summer	2010	799.083	19514.9	5854.75	0.0409474	0.136485	11.6662	4.75235	3.03357
C144	Late	East	EL	Summer	2010	822.176	19514.9	5854.75	0.0421307	0.140429	11.6662	4.75235	3.03357
C144	Late	East	EL	Summer	2010	823.822	19514.9	5854.75	0.0422151	0.14071	11.6662	4.75235	3.03357
C144	Late	East	EL	Summer	2010	776.368	19514.9	5854.75	0.0397834	0.132605	11.6662	4.75235	3.03357
C144	Late	East	EL	Summer	2010	790.519	19514.9	5854.75	0.0405085	0.135022	11.6662	4.75235	3.03357
C144	Late	East	EL	Summer	2010	780.259	19514.9	5854.75	0.0399827	0.133269	11.6662	4.75235	3.03357
C144	Late	East	EL	Summer	2010	770.604	19514.9	5854.75	0.039488	0.13162	11.6662	4.75235	3.03357
C144	Late	East	EL	Summer	2010	779.634	19514.9	5854.75	0.0399508	0.133163	11.6662	4.75235	3.03357
C144	Late	East	EL	Summer	2010	817.388	19514.9	5854.75	0.0418853	0.139611	11.6662	4.75235	3.03357
C144	Late	East	EL	Summer	2010	684.366	19514.9	5854.75	0.0350689	0.116891	11.6662	4.75235	3.03357
C144	Late	East	EL	Summer	2010	981.912	19514.9	5854.75	0.0503161	0.167712	8.91016	4.75235	3.03357
C144	Late	East	EL	Summer	2010	2044.38	19514.9	5854.75	0.10476	0.349182	8.91016	4.75235	3.03357
C144	Late	East	EL	Summer	2010	2624.29	19514.9	5854.75	0.134476	0.448232	8.91016	4.75235	3.03357
C144	Late	East	EL	Summer	2010	3341.18	19514.9	5854.75	0.171212	0.570678	9.66491	4.75235	3.03357
C144	Late	East	EL	Summer	2010	3449.2	19514.9	5854.75	0.176747	0.589129	9.66491	4.75235	3.03357
C144	Late	East	EL	Summer	2010	3670.16	19514.9	5854.75	0.18807	0.626869	8.91016	4.75235	3.03357
C144	Late	East	EL	Summer	2010	3612.4	19514.9	5854.75	0.18511	0.617004	9.66491	4.75235	3.03357
C144	Late	East	EL	Summer	2010	3613.17	19514.9	5854.75	0.18515	0.617135	9.66491	4.75235	3.03357
C144	Late	East	EL	Summer	2010	3472.4	19514.9	5854.75	0.177936	0.593091	9.66491	4.75235	3.03357
C144	Late	East	EL	Summer	2010	3117.6	19514.9	5854.75	0.159755	0.532491	9.66491	4.75235	3.03357
C144	Late	East	EL	Summer	2010	3157.54	19514.9	5854.75	0.161802	0.539312	9.66491	4.75235	3.03357
C144	Late	East	EL	Summer	2010	3495.54	19514.9	5854.75	0.179122	0.597043	9.66491	4.75235	3.03357
C144	Late	East	EL	Summer	2010	3571.23	19514.9	5854.75	0.183	0.60997	9.66491	4.75235	3.03357
C144	Late	East	EL	Summer	2010	2290.54	19514.9	5854.75	0.117374	0.391228	9.66491	4.75235	3.03357
C144	Late	East	EL	Summer	2010	2001.51	19514.9	5854.75	0.102563	0.34186	9.66491	4.75235	3.03357
C144	Late	East	EL	Summer	2010	2454.01	19514.9	5854.75	0.125751	0.419148	9.66491	4.75235	3.03357
C144	Late	East	EL	Summer	2010	2464.99	19514.9	5854.75	0.126313	0.421024	9.66491	4.75235	3.03357
C144	Late	East	EL	Summer	2010	1901.73	19514.9	5854.75	0.0974504	0.324819	9.66491	4.75235	3.03357
C144	Late	East	EL	Summer	2010	1444.79	19514.9	5854.75	0.0740354	0.246773	9.66491	4.75235	3.03357
C144	Late	East	EL	Summer	2010	1445.89	19514.9	5854.75	0.0740919	0.246961	8.91016	4.75235	3.03357
C144	Late	East	EL	Summer	2010	1292.39	19514.9	5854.75	0.0662257	0.220742	8.91016	4.75235	3.03357
C144	Late	East	EL	Summer	2010	1565.07	19514.9	5854.75	0.0801989	0.267316	8.91016	4.75235	3.03357
C144	Late	East	EL	Summer	2010	1676.17	19514.9	5854.75	0.0858917	0.286291	8.91016	4.75235	3.03357
C144	Late	East	EL	Summer	2010	847.738	19514.9	5854.75	0.0434406	0.144795	8.91016	4.75235	3.03357
C144	Late	East	EL	Summer	2010	1963.27	19514.9	5854.75	0.100604	0.33533	8.91016	4.75235	3.03357
[truncated: 23,826 more rows]

## Sheet: Fidelity
ID	Cat	Season	Distance	Expected	Fidelity	CutPoint (m2)
1	WE	Summer	9.04544	79.65	8.80554	1.66828e+06
3	WE	Summer	8.16659	79.65	9.75315	6.75016e+06
4	WE	Summer	26.3073	79.65	3.02767	6.27983e+06
9	WE	Summer	8.17783	79.65	9.73975	7.6347e+06
10	WE	Summer	9.78983	79.65	8.13599	958156
11	WE	Summer	4.29014	79.65	18.5658	561209
12	WE	Summer	9.4344	79.65	8.44251	1.40126e+06
19	WE	Summer	37.9175	79.65	2.10062	846251
26	WE	Summer	5.96227	79.65	13.359	403625
4684	EE	Summer	71.9177	60.4593	0.840673	7.65045e+07
4685	EE	Summer	98.1701	60.4593	0.615863	8.6333e+06
4964	EE	Summer	61.1502	60.4593	0.988702	1.91609e+07
4965	EE	Summer	69.8279	60.4593	0.865833	1.73912e+06
4966	EE	Summer	61.7607	60.4593	0.978928	0
4967	EE	Summer	52.7732	60.4593	1.14564	8.02379e+07
4975	EE	Summer	78.5372	60.4593	0.769817	1.24475e+07
5071	EE	Summer	64.7114	60.4593	0.934291	3.13257e+07
5072	EE	Summer	71.587	60.4593	0.844556	3.0155e+07
5073	EE	Summer	60.7597	60.4593	0.995055	321117
5239	EE	Summer	71.0697	60.4593	0.850704	0
5240	EE	Summer	66.4123	60.4593	0.910362	87006.7
28386	EE	Summer	79.1994	60.4593	0.76338	211695243
28393	EE	Summer	77.5453	60.4593	0.779664	1.58665e+07
C144	EL	Summer	56.5059	61.6198	1.0905	0
C147	EL	Summer	27.8339	61.6198	2.21384	4.87999e+06
C152	EL	Summer	48.0673	61.6198	1.28195	4.49489e+06
C153	EL	Summer	49.3397	61.6198	1.24889	329517
C154	EL	Summer	39.2636	61.6198	1.56939	13638.3
C157	EL	Summer	43.4764	61.6198	1.41732	2.29737e+06
C159	EL	Summer	30.8072	61.6198	2.00018	2.01234e+07
C160	EL	Summer	13.1848	61.6198	4.67356	1.19432e+08
C161	EL	Summer	59.7369	61.6198	1.03152	3.07175e+07
C162	EL	Summer	50.6941	61.6198	1.21552	4.57549e+07
C163	EL	Summer	15.8303	61.6198	3.89251	1.42445e+08
C165	EL	Summer	16.632	61.6198	3.7049	1.2913e+08
C191	WL	Summer	6.06627	70.351	11.5971	1.88547e+07
C193	WL	Summer	12.9584	70.351	5.42899	3.98574e+06
C198	WL	Summer	34.1346	70.351	2.06099	2.10948e+06
C199	WL	Summer	8.97161	70.351	7.84151	0
C201	WL	Summer	40.4074	70.351	1.74104	49528.5
C206	WL	Summer	18.1713	70.351	3.87155	1.43194e+07
C207	WL	Summer	21.0435	70.351	3.34312	3.66458e+06
C208	WL	Summer	26.7974	70.351	2.62529	3.27587e+06
C209	WL	Summer	15.1836	70.351	4.63334	881266
C210	WL	Summer	6.07909	70.351	11.5726	1.32003e+07
C211	WL	Summer	5.81808	70.351	12.0918	1.62026e+06
C212	WL	Summer	7.44329	70.351	9.4516	4.54092e+06

## Sheet: Harvests
Location	YEAR	AREA_Mean	AREA_Median	AREA_StandardDeviation	AREA_StandardError	ClumpinessIndex
West	1995	44.9001	9.4375	152.205	2.85156	0.9259
West	1996	42.5399	9.1875	131.307	2.37994	0.9253
West	1997	34.9746	7.75	123.364	1.8921	0.9218
West	1998	35.5708	8.5	109.135	1.69167	0.922
West	1999	35.2091	8.875	88.3198	1.32785	0.9227
West	2000	37.7541	9.3125	105.522	1.63507	0.9253
West	2001	37.2352	9	102.833	1.56148	0.9258
West	2002	45.1887	12.125	116.376	1.96993	0.931
West	2003	35.0943	7	105.168	1.51184	0.9268
West	2004	32.2793	7	88.3931	1.20758	0.9245
West	2005	30.5712	7	71.2716	0.943436	0.9222
West	2006	27.5898	6.0625	64.65	0.789119	0.9192
West	2007	24.7084	4.9375	60.4147	0.716134	0.9167
West	2008	28.5404	7	65.6516	0.855001	0.9168
West	2009	25.8048	6	61.4289	0.828382	0.9155
West	2010	22.3074	4.3125	56.8334	0.790192	0.9133
West	2011	16.243	1.8125	47.0903	0.646774	0.9093
East	1995	78.4869	15.75	251.14	12.069	0.9391
East	1996	61.2874	14.1875	203.182	8.28797	0.9341
East	1997	43.7711	6.8125	132.915	4.7868	0.9308
East	1998	35.9277	5.8125	93.5627	3.19604	0.9252
East	1999	34.9327	7.1875	77.0909	2.70536	0.9224
East	2000	33.4927	8.375	70.775	2.50855	0.9214
East	2001	36.4885	8.6563	78.3806	2.94572	0.9239
East	2002	42.5021	14.625	78.2717	3.01045	0.9226
East	2003	49.5449	18.625	87.3337	3.53604	0.924
East	2004	47.0302	15.375	88.438	3.30508	0.9216
East	2005	45.0848	12.0625	86.5269	3.23366	0.9202
East	2006	41.5715	9.2813	80.7987	3.01959	0.9171
East	2007	40.4734	10.75	73.0254	2.94947	0.9176
East	2008	34.69	8.4375	65.6102	2.71497	0.915
East	2009	39.6933	9.6875	76.39	3.9767	0.9204
East	2010	36.7481	10.75	65.0259	3.98699	0.9224
East	2011	37.7239	8.8125	71.6969	5.05711	0.9249
